# Supplementary material for: 1,3-Dimethyl-5-(2-methyl­benzyl­idene)pyrimidine-2,4,6(1H,3H,5H)-trione
Source: Acta Crystallogr Sect E Struct Rep Online. 2009 Sep 9;65(Pt 10):o2394. doi: 10.1107/S1600536809035521 (PMC2970469; doi:10.1107/S1600536809035521)
Supplement: Supplementary file 1 [file e-65-o2394-sup1.cif]

##############################################################################
###                                                                        ###
###        Electronic paper (Acta Crystallographica Section E)             ###
###                                                                        ###
##############################################################################
#                                                                            #
# This CIF contains the data in a paper accepted for publication in Acta     #
# Crystallographica Section E. It conforms to the requirements of Notes      #
# for Authors for Section E, and has been peer reviewed under the auspices   #
# of the IUCr Commission on Journals.                                        #
#                                                                            #
# Full details of the Crystallographic Information File format               #
# are given in the paper "The Crystallographic Information File (CIF):       #
# a New Standard Archive File for Crystallography" by S. R. Hall, F. H.      #
# Allen and I. D. Brown [Acta Cryst. (1991), A47, 655-685].                  #
#                                                                            #
# The current version of the core CIF dictionary is obtainable from          #
# ftp://ftp.iucr.org/pub/cif_core.dic. The current version number is 2.4.    #
#                                                                            #
# Software is freely available for graphical display of the structure(s) in  #
# this CIF.  For information consult the CIF home page http://www.iucr.org/  #
# cif/home.html                                                              #
#                                                                            #
# This file may be used for bona fide research purposes within the           #
# scientific community so long as proper attribution is given to the journal # 
# article from which it was obtained.                                        #
#                                                                            #
##############################################################################
                                             
data_global
_audit_creation_method     SHELXL97
_journal_date_recd_electronic     2009-09-02
_journal_date_accepted     2009-09-02
_journal_name_full     'Acta Crystallographica, Section E'
_journal_year     2009
_journal_volume     65
_journal_issue     10
_journal_page_first     o2394
_journal_page_last     o2394
_journal_paper_category     QO
_journal_coeditor_code     BT5051
_publ_contact_author_name     'V. Manivannan'
_publ_contact_author_address
;
Department of Research and Development
PRIST University
Vallam
Thanjavur - 613 403
Tamil Nadu
India
;
_publ_contact_author_email     'manivan_1999@yahoo.com'
_publ_contact_author_fax     ?
_publ_contact_author_phone     '04426184159'
_publ_section_title
;\
1,3-Dimethyl-5-(2-methylbenzylidene)pyrimidine-2,4,6(1<i>H</i>,3<i>H</i>,\
5<i>H</i>)trione
;
loop_
    _publ_author_name
    _publ_author_address
    'R. Panchatcharam'
;
Centre for Research and Development
PRIST University
Vallam
Thanjavur 613 403
Tamil Nadu
India
;
    'V. Dhayalan'
;
Department of Organic Chemistry
University of Madras
Guindy Campus, Chennai 600 025
India
;
    'A. K. Mohanakrishnan'
;
Department of Organic Chemistry
University of Madras
Guindy Campus, Chennai 600 025
India
;
    'G. Chakkaravarthi'
;
Department of Physics
CPCL Polytechnic College
Chennai 600 068
India
;
    'V. Manivannan'
;
Centre for Research and Development
PRIST University
Vallam
Thanjavur 613 403
Tamil Nadu
India
;
_publ_section_synopsis     .
data_I
_audit_creation_method     SHELXL-97
_chemical_name_systematic
;
1,3-Dimethyl-5-(2-methylbenzylidene)pyrimidine-
2,4,6(1<i>H</i>,3<i>H</i>,5<i>H</i>)trione
;
_chemical_name_common     ?
_chemical_formula_moiety     'C14 H14 N2 O3'
_chemical_formula_sum     'C14 H14 N2 O3'
_chemical_formula_iupac     'C14 H14 N2 O3'
_chemical_formula_weight     258.27
_chemical_melting_point     ?
_symmetry_cell_setting     monoclinic
_symmetry_space_group_name_H-M     'P 21/n'
_symmetry_space_group_name_Hall     '-P 2yn'
loop_
    _symmetry_equiv_pos_as_xyz
    'x, y, z'
    '-x+1/2, y+1/2, -z+1/2'
    '-x, -y, -z'
    'x-1/2, -y-1/2, z-1/2'
_cell_length_a     8.182(5)
_cell_length_b     8.334(4)
_cell_length_c     18.202(5)
_cell_angle_alpha     90.00
_cell_angle_beta     94.267(5)
_cell_angle_gamma     90.00
_cell_volume     1237.7(10)
_cell_formula_units_Z     4
_cell_measurement_reflns_used     6022
_cell_measurement_theta_min     2.24
_cell_measurement_theta_max     29.8
_cell_measurement_temperature     295(2)
_exptl_crystal_description     block
_exptl_crystal_colour     colourless
_exptl_crystal_size_max     0.30
_exptl_crystal_size_mid     0.28
_exptl_crystal_size_min     0.18
_exptl_crystal_density_diffrn     1.386
_exptl_crystal_density_meas     ?
_exptl_crystal_density_method     'not measured'
_exptl_crystal_F_000     544
_exptl_absorpt_coefficient_mu     0.099
_exptl_absorpt_correction_type     'multi-scan'
_exptl_absorpt_process_details     '(SADABS; Sheldrick, 1996)'
_exptl_absorpt_correction_T_min     0.9709
_exptl_absorpt_correction_T_max     0.9824
_exptl_special_details
;
;
_diffrn_ambient_temperature     295(2)
_diffrn_radiation_type     MoK\a
_diffrn_radiation_wavelength     0.71073
_diffrn_radiation_source     'fine-focus sealed tube'
_diffrn_radiation_monochromator     graphite
_diffrn_measurement_device_type     'Bruker Kappa APEXII'
_diffrn_measurement_method     '\w and \f'
_diffrn_detector_area_resol_mean     ?
_diffrn_reflns_number     16198
_diffrn_reflns_av_R_equivalents     0.0237
_diffrn_reflns_av_sigmaI/netI     0.0244
_diffrn_reflns_theta_min     2.24
_diffrn_reflns_theta_max     30.71
_diffrn_reflns_theta_full     30.71
_diffrn_measured_fraction_theta_max     0.999
_diffrn_measured_fraction_theta_full     0.999
_diffrn_reflns_limit_h_min     -11
_diffrn_reflns_limit_h_max     11
_diffrn_reflns_limit_k_min     -8
_diffrn_reflns_limit_k_max     11
_diffrn_reflns_limit_l_min     -26
_diffrn_reflns_limit_l_max     26
_diffrn_standards_number     0
_diffrn_standards_interval_count     ?
_diffrn_standards_interval_time     0
_diffrn_standards_decay_%     ?
_refine_special_details
;
;
_reflns_number_total     3837
_reflns_number_gt     2517
_reflns_threshold_expression     I>2\s(I)
_refine_ls_structure_factor_coef     Fsqd
_refine_ls_matrix_type     full
_refine_ls_R_factor_all     0.1031
_refine_ls_R_factor_gt     0.0716
_refine_ls_wR_factor_gt     0.2077
_refine_ls_wR_factor_ref     0.2375
_refine_ls_goodness_of_fit_ref     1.043
_refine_ls_restrained_S_all     1.043
_refine_ls_number_reflns     3837
_refine_ls_number_parameters     175
_refine_ls_number_restraints     0
_refine_ls_hydrogen_treatment     constr
_refine_ls_weighting_scheme     calc
_refine_ls_weighting_details
         'calc w=1/[\s^2^(Fo^2^)+(0.1214P)^2^+0.5641P] where P=(Fo^2^+2Fc^2^)/3'
_atom_sites_solution_hydrogens     geom
_atom_sites_solution_primary     direct
_atom_sites_solution_secondary     difmap
_refine_ls_shift/su_max     0.000
_refine_ls_shift/su_mean     0.000
_refine_diff_density_max     0.517
_refine_diff_density_min     -0.338
_refine_ls_extinction_method     none
_refine_ls_extinction_coef     ?
loop_
    _atom_type_symbol
    _atom_type_description
    _atom_type_scat_dispersion_real
    _atom_type_scat_dispersion_imag
    _atom_type_scat_source
    'C' 'C' 0.0033 0.0016
                         'International Tables Vol C Tables 4.2.6.8 and 6.1.1.4'
    'H' 'H' 0.0000 0.0000
                         'International Tables Vol C Tables 4.2.6.8 and 6.1.1.4'
    'N' 'N' 0.0061 0.0033
                         'International Tables Vol C Tables 4.2.6.8 and 6.1.1.4'
    'O' 'O' 0.0106 0.0060
                         'International Tables Vol C Tables 4.2.6.8 and 6.1.1.4'
_computing_data_collection     'APEX2 (Bruker, 2004)'
_computing_cell_refinement     'SAINT (Bruker, 2004)'
_computing_data_reduction     'SAINT (Bruker, 2004)'
_computing_structure_solution     'SHELXS97 (Sheldrick, 2008)'
_computing_structure_refinement     'SHELXL97 (Sheldrick, 2008)'
_computing_molecular_graphics     'PLATON (Spek, 2009)'
_computing_publication_material     'SHELXL97 (Sheldrick, 2008)'
loop_
    _atom_site_type_symbol
    _atom_site_label
    _atom_site_fract_x
    _atom_site_fract_y
    _atom_site_fract_z
    _atom_site_U_iso_or_equiv
    _atom_site_adp_type
    _atom_site_calc_flag
    _atom_site_refinement_flags
    _atom_site_occupancy
    _atom_site_disorder_assembly
    _atom_site_disorder_group
    C C1 0.0138(2) 0.2553(2) 0.49118(10) 0.0391(4) Uani d . 1 . .
    C C2 -0.1183(3) 0.2104(3) 0.44177(12) 0.0547(6) Uani d . 1 . .
    H H2 -0.1974 0.1406 0.4573 0.066 Uiso calc R 1 . .
    C C3 -0.1326(3) 0.2681(4) 0.37060(12) 0.0589(6) Uani d . 1 . .
    H H3 -0.2205 0.2370 0.3384 0.071 Uiso calc R 1 . .
    C C4 -0.0168(3) 0.3713(3) 0.34746(12) 0.0548(6) Uani d . 1 . .
    H H4 -0.0285 0.4147 0.3003 0.066 Uiso calc R 1 . .
    C C5 0.1166(3) 0.4106(3) 0.39422(12) 0.0519(5) Uani d . 1 . .
    H H5 0.1961 0.4785 0.3775 0.062 Uiso calc R 1 . .
    C C6 0.1363(2) 0.3521(3) 0.46527(11) 0.0424(5) Uani d . 1 . .
    C C7 0.2861(3) 0.4007(4) 0.51198(15) 0.0714(8) Uani d . 1 . .
    H H7A 0.3586 0.3105 0.5188 0.107 Uiso calc R 1 . .
    H H7B 0.2552 0.4370 0.5590 0.107 Uiso calc R 1 . .
    H H7C 0.3408 0.4859 0.4881 0.107 Uiso calc R 1 . .
    C C8 0.0343(3) 0.2024(3) 0.56714(11) 0.0447(5) Uani d . 1 . .
    H H8 0.1412 0.2161 0.5873 0.054 Uiso calc R 1 . .
    C C9 -0.0641(2) 0.1379(2) 0.61602(10) 0.0390(4) Uani d . 1 . .
    C C10 0.0217(3) 0.0920(3) 0.68754(10) 0.0429(5) Uani d . 1 . .
    C C11 -0.2160(2) -0.0676(2) 0.71455(10) 0.0396(4) Uani d . 1 . .
    C C12 -0.2395(3) 0.1068(3) 0.60570(11) 0.0449(5) Uani d . 1 . .
    C C13 0.0281(3) -0.0647(3) 0.79980(12) 0.0584(6) Uani d . 1 . .
    H H13A 0.1247 -0.1223 0.7885 0.088 Uiso calc R 1 . .
    H H13B -0.0416 -0.1340 0.8257 0.088 Uiso calc R 1 . .
    H H13C 0.0589 0.0263 0.8300 0.088 Uiso calc R 1 . .
    C C14 -0.4706(3) -0.0581(4) 0.63701(16) 0.0715(8) Uani d . 1 . .
    H H14A -0.4822 -0.1675 0.6524 0.107 Uiso calc R 1 . .
    H H14B -0.5004 -0.0496 0.5851 0.107 Uiso calc R 1 . .
    H H14C -0.5409 0.0093 0.6636 0.107 Uiso calc R 1 . .
    N N1 -0.3007(2) -0.0073(2) 0.65217(9) 0.0433(4) Uani d . 1 . .
    N N2 -0.0600(2) -0.0100(2) 0.73120(8) 0.0397(4) Uani d . 1 . .
    O O1 0.1595(2) 0.1369(3) 0.70726(9) 0.0682(6) Uani d . 1 . .
    O O2 -0.3317(2) 0.1744(3) 0.56044(11) 0.0748(6) Uani d . 1 . .
    O O3 -0.2774(2) -0.1642(2) 0.75393(10) 0.0587(5) Uani d . 1 . .
loop_
    _atom_site_aniso_label
    _atom_site_aniso_U_11
    _atom_site_aniso_U_22
    _atom_site_aniso_U_33
    _atom_site_aniso_U_12
    _atom_site_aniso_U_13
    _atom_site_aniso_U_23
    C1 0.0383(9) 0.0465(10) 0.0326(8) 0.0012(8) 0.0033(7) 0.0046(7)
    C2 0.0453(11) 0.0775(16) 0.0407(10) -0.0112(11) -0.0004(9) 0.0047(11)
    C3 0.0505(12) 0.0883(18) 0.0367(10) 0.0003(12) -0.0041(9) 0.0010(11)
    C4 0.0654(14) 0.0672(15) 0.0323(9) 0.0100(11) 0.0064(9) 0.0082(9)
    C5 0.0614(13) 0.0556(13) 0.0403(10) -0.0084(10) 0.0144(9) 0.0035(9)
    C6 0.0407(10) 0.0498(11) 0.0371(9) -0.0012(8) 0.0061(7) -0.0031(8)
    C7 0.0539(14) 0.104(2) 0.0549(14) -0.0309(15) -0.0017(11) 0.0038(14)
    C8 0.0417(10) 0.0534(12) 0.0382(9) -0.0060(9) -0.0016(8) 0.0071(9)
    C9 0.0413(10) 0.0433(10) 0.0320(8) -0.0013(8) -0.0009(7) 0.0049(7)
    C10 0.0415(10) 0.0535(11) 0.0330(9) -0.0047(9) -0.0017(7) 0.0061(8)
    C11 0.0460(10) 0.0390(10) 0.0350(9) -0.0009(8) 0.0100(7) -0.0014(7)
    C12 0.0391(10) 0.0608(13) 0.0345(9) 0.0025(9) 0.0008(7) 0.0053(9)
    C13 0.0598(14) 0.0761(16) 0.0384(10) 0.0067(12) -0.0022(9) 0.0186(11)
    C14 0.0449(13) 0.108(2) 0.0611(15) -0.0255(14) 0.0006(11) -0.0008(15)
    N1 0.0378(8) 0.0532(10) 0.0387(8) -0.0071(7) 0.0025(6) -0.0027(7)
    N2 0.0408(8) 0.0466(9) 0.0315(7) 0.0021(7) 0.0020(6) 0.0070(6)
    O1 0.0512(9) 0.1035(15) 0.0473(9) -0.0257(9) -0.0139(7) 0.0199(9)
    O2 0.0443(9) 0.1221(17) 0.0570(10) 0.0125(10) -0.0022(8) 0.0328(11)
    O3 0.0673(11) 0.0574(10) 0.0536(9) -0.0123(8) 0.0186(8) 0.0089(7)
_geom_special_details
;
;
loop_
    _geom_bond_atom_site_label_1
    _geom_bond_atom_site_label_2
    _geom_bond_site_symmetry_2
    _geom_bond_distance
    _geom_bond_publ_flag
    C1 C6 . 1.396(3) ?
    C1 C2 . 1.404(3) ?
    C1 C8 . 1.449(3) ?
    C2 C3 . 1.379(3) ?
    C2 H2 . 0.9300 ?
    C3 C4 . 1.369(4) ?
    C3 H3 . 0.9300 ?
    C4 C5 . 1.373(4) ?
    C4 H4 . 0.9300 ?
    C5 C6 . 1.380(3) ?
    C5 H5 . 0.9300 ?
    C6 C7 . 1.495(3) ?
    C7 H7A . 0.9600 ?
    C7 H7B . 0.9600 ?
    C7 H7C . 0.9600 ?
    C8 C9 . 1.355(3) ?
    C8 H8 . 0.9300 ?
    C9 C12 . 1.457(3) ?
    C9 C10 . 1.482(3) ?
    C10 O1 . 1.217(3) ?
    C10 N2 . 1.371(3) ?
    C11 O3 . 1.212(2) ?
    C11 N2 . 1.376(3) ?
    C11 N1 . 1.380(3) ?
    C12 O2 . 1.214(3) ?
    C12 N1 . 1.391(3) ?
    C13 N2 . 1.467(3) ?
    C13 H13A . 0.9600 ?
    C13 H13B . 0.9600 ?
    C13 H13C . 0.9600 ?
    C14 N1 . 1.460(3) ?
    C14 H14A . 0.9600 ?
    C14 H14B . 0.9600 ?
    C14 H14C . 0.9600 ?
loop_
    _geom_angle_atom_site_label_1
    _geom_angle_atom_site_label_2
    _geom_angle_atom_site_label_3
    _geom_angle_site_symmetry_1
    _geom_angle_site_symmetry_3
    _geom_angle
    _geom_angle_publ_flag
    C6 C1 C2 . . 118.38(18) ?
    C6 C1 C8 . . 117.61(18) ?
    C2 C1 C8 . . 123.97(19) ?
    C3 C2 C1 . . 121.1(2) ?
    C3 C2 H2 . . 119.5 ?
    C1 C2 H2 . . 119.5 ?
    C4 C3 C2 . . 119.7(2) ?
    C4 C3 H3 . . 120.1 ?
    C2 C3 H3 . . 120.1 ?
    C3 C4 C5 . . 119.7(2) ?
    C3 C4 H4 . . 120.1 ?
    C5 C4 H4 . . 120.1 ?
    C4 C5 C6 . . 121.9(2) ?
    C4 C5 H5 . . 119.0 ?
    C6 C5 H5 . . 119.0 ?
    C5 C6 C1 . . 118.95(19) ?
    C5 C6 C7 . . 118.1(2) ?
    C1 C6 C7 . . 122.9(2) ?
    C6 C7 H7A . . 109.5 ?
    C6 C7 H7B . . 109.5 ?
    H7A C7 H7B . . 109.5 ?
    C6 C7 H7C . . 109.5 ?
    H7A C7 H7C . . 109.5 ?
    H7B C7 H7C . . 109.5 ?
    C9 C8 C1 . . 135.66(19) ?
    C9 C8 H8 . . 112.2 ?
    C1 C8 H8 . . 112.2 ?
    C8 C9 C12 . . 127.86(18) ?
    C8 C9 C10 . . 114.43(18) ?
    C12 C9 C10 . . 117.69(17) ?
    O1 C10 N2 . . 120.04(18) ?
    O1 C10 C9 . . 123.19(19) ?
    N2 C10 C9 . . 116.74(18) ?
    O3 C11 N2 . . 121.34(19) ?
    O3 C11 N1 . . 121.6(2) ?
    N2 C11 N1 . . 117.08(17) ?
    O2 C12 N1 . . 119.8(2) ?
    O2 C12 C9 . . 124.2(2) ?
    N1 C12 C9 . . 116.06(17) ?
    N2 C13 H13A . . 109.5 ?
    N2 C13 H13B . . 109.5 ?
    H13A C13 H13B . . 109.5 ?
    N2 C13 H13C . . 109.5 ?
    H13A C13 H13C . . 109.5 ?
    H13B C13 H13C . . 109.5 ?
    N1 C14 H14A . . 109.5 ?
    N1 C14 H14B . . 109.5 ?
    H14A C14 H14B . . 109.5 ?
    N1 C14 H14C . . 109.5 ?
    H14A C14 H14C . . 109.5 ?
    H14B C14 H14C . . 109.5 ?
    C11 N1 C12 . . 124.58(17) ?
    C11 N1 C14 . . 117.58(19) ?
    C12 N1 C14 . . 117.7(2) ?
    C10 N2 C11 . . 124.92(16) ?
    C10 N2 C13 . . 117.15(18) ?
    C11 N2 C13 . . 117.91(18) ?
loop_
    _geom_torsion_atom_site_label_1
    _geom_torsion_atom_site_label_2
    _geom_torsion_atom_site_label_3
    _geom_torsion_atom_site_label_4
    _geom_torsion_site_symmetry_1
    _geom_torsion_site_symmetry_2
    _geom_torsion_site_symmetry_3
    _geom_torsion_site_symmetry_4
    _geom_torsion
    _geom_torsion_publ_flag
    C6 C1 C2 C3 . . . . -4.0(4) ?
    C8 C1 C2 C3 . . . . 178.4(2) ?
    C1 C2 C3 C4 . . . . -0.2(4) ?
    C2 C3 C4 C5 . . . . 3.1(4) ?
    C3 C4 C5 C6 . . . . -1.7(4) ?
    C4 C5 C6 C1 . . . . -2.5(4) ?
    C4 C5 C6 C7 . . . . 179.6(3) ?
    C2 C1 C6 C5 . . . . 5.2(3) ?
    C8 C1 C6 C5 . . . . -177.0(2) ?
    C2 C1 C6 C7 . . . . -177.0(3) ?
    C8 C1 C6 C7 . . . . 0.7(3) ?
    C6 C1 C8 C9 . . . . 164.5(3) ?
    C2 C1 C8 C9 . . . . -17.9(4) ?
    C1 C8 C9 C12 . . . . -3.4(4) ?
    C1 C8 C9 C10 . . . . 175.4(2) ?
    C8 C9 C10 O1 . . . . 14.5(3) ?
    C12 C9 C10 O1 . . . . -166.7(2) ?
    C8 C9 C10 N2 . . . . -163.5(2) ?
    C12 C9 C10 N2 . . . . 15.4(3) ?
    C8 C9 C12 O2 . . . . -22.1(4) ?
    C10 C9 C12 O2 . . . . 159.2(2) ?
    C8 C9 C12 N1 . . . . 158.5(2) ?
    C10 C9 C12 N1 . . . . -20.2(3) ?
    O3 C11 N1 C12 . . . . 178.2(2) ?
    N2 C11 N1 C12 . . . . -0.2(3) ?
    O3 C11 N1 C14 . . . . 2.9(3) ?
    N2 C11 N1 C14 . . . . -175.4(2) ?
    O2 C12 N1 C11 . . . . -166.3(2) ?
    C9 C12 N1 C11 . . . . 13.1(3) ?
    O2 C12 N1 C14 . . . . 8.9(4) ?
    C9 C12 N1 C14 . . . . -171.7(2) ?
    O1 C10 N2 C11 . . . . 179.7(2) ?
    C9 C10 N2 C11 . . . . -2.3(3) ?
    O1 C10 N2 C13 . . . . -2.0(3) ?
    C9 C10 N2 C13 . . . . 176.01(19) ?
    O3 C11 N2 C10 . . . . 176.1(2) ?
    N1 C11 N2 C10 . . . . -5.6(3) ?
    O3 C11 N2 C13 . . . . -2.2(3) ?
    N1 C11 N2 C13 . . . . 176.12(18) ?
loop_
    _geom_hbond_atom_site_label_D
    _geom_hbond_atom_site_label_H
    _geom_hbond_atom_site_label_A
    _geom_hbond_site_symmetry_A
    _geom_hbond_distance_DH
    _geom_hbond_distance_HA
    _geom_hbond_distance_DA
    _geom_hbond_angle_DHA
    _geom_hbond_publ_flag
    C2 H2 O2 . 0.93 2.26 2.893(3) 125 y
    C8 H8 O1 . 0.93 2.28 2.732(3) 110 y
    C13 H13B O3 . 0.96 2.26 2.706(4) 107 y
