# Supplementary material for: 1,3-Dimethyl-5-(2-methyl­benzyl­idene)pyrimidine-2,4,6(1H,3H,5H)-trione
Source: Acta Crystallogr Sect E Struct Rep Online. 2009 Sep 9;65(Pt 10):o2394. doi: 10.1107/S1600536809035521 (PMC2970469; doi:10.1107/S1600536809035521)
Supplement: Supplementary file 2 [file e-65-o2394-Isup2.hkl]

#
# h,k,l, Fc-squared, Fo-squared, sigma(Fo-squared) and status flag
#
data_I
_shelx_title ' VDI09VIII in P2(1)/n'
_shelx_refln_list_code          4
_shelx_F_calc_maximum      183.50
_exptl_crystal_F_000       544.00
_reflns_d_resolution_high  0.6959
 
loop_
 _symmetry_equiv_pos_as_xyz
 'x, y, z'
 '-x+1/2, y+1/2, -z+1/2'
 '-x, -y, -z'
 'x-1/2, -y-1/2, z-1/2'
 
_cell_length_a     8.1820
_cell_length_b     8.3340
_cell_length_c    18.2020
_cell_angle_alpha  90.000
_cell_angle_beta   94.267
_cell_angle_gamma  90.000
 
_shelx_F_squared_multiplier     1.000
 
loop_
 _refln_index_h
 _refln_index_k
 _refln_index_l
 _refln_F_squared_calc
 _refln_F_squared_meas
 _refln_F_squared_sigma
 _refln_observed_status
   2   0   0      261.88      225.61      2.73 o
   4   0   0     1000.04     1219.71     13.19 o
   6   0   0      350.27      427.19      5.56 o
   8   0   0       21.72       26.38      1.69 o
  10   0   0        7.72       12.65      2.92 o
   1   1   0      617.59      642.75     10.67 o
   2   1   0       56.49       27.37      0.76 o
   3   1   0      378.30      487.02      3.93 o
   4   1   0       92.73      112.52      1.32 o
   5   1   0        2.07        1.53      0.34 o
   6   1   0       12.75       13.95      0.79 o
   7   1   0      113.03       81.84      1.42 o
   8   1   0      190.38      149.87      2.80 o
   9   1   0        8.18        5.48      1.58 o
  10   1   0        2.36        1.84      1.99 o
  11   1   0        7.12        6.23      2.17 o
   0   2   0       66.26       50.64      0.61 o
   1   2   0      516.12      421.51      4.30 o
   2   2   0        1.54        0.42      0.30 o
   3   2   0      105.30      141.52      1.40 o
   4   2   0      692.99      736.13      6.86 o
   5   2   0      150.25      141.30      1.78 o
   6   2   0       95.07       77.50      1.41 o
   7   2   0      154.24      147.75      2.42 o
   8   2   0      101.59       92.81      2.20 o
   9   2   0        3.03        1.26      1.01 o
  10   2   0        2.78        4.54      1.76 o
  11   2   0        9.88       11.19      2.27 o
   1   3   0        1.42       17.99      0.62 o
   2   3   0      450.21      496.03      5.27 o
   3   3   0        0.87        0.51      0.32 o
   4   3   0      185.10      207.94      2.21 o
   5   3   0        2.65        3.45      0.49 o
   6   3   0      491.82      455.74      4.96 o
   7   3   0        6.02        5.14      0.81 o
   8   3   0        8.20        8.95      1.06 o
   9   3   0        1.12        1.00      1.19 o
  10   3   0        0.82        0.54      1.54 o
  11   3   0        2.58        3.75      3.09 o
   0   4   0      706.57      848.71      9.17 o
   1   4   0        0.22        0.75      0.21 o
   2   4   0      255.58      230.80      2.28 o
   3   4   0       64.60       74.75      1.06 o
   4   4   0        0.13        0.05      0.27 o
   5   4   0       40.11       34.53      0.99 o
   6   4   0        0.07       -0.53      0.53 o
   7   4   0       31.48       32.76      1.46 o
   8   4   0        4.08        3.15      1.21 o
   9   4   0        7.86        5.79      1.42 o
  10   4   0       11.14       12.65      1.77 o
  11   4   0        0.83       -0.56      1.67 o
   1   5   0       28.83       30.32      0.58 o
   2   5   0       51.53       48.84      0.86 o
   3   5   0      240.43      257.15      3.46 o
   4   5   0       53.05       46.11      0.96 o
   5   5   0      441.93      431.26      4.33 o
   6   5   0      200.22      185.70      3.05 o
   7   5   0       20.12       16.67      1.60 o
   8   5   0       51.59       51.09      2.31 o
   9   5   0        7.70        6.16      1.43 o
  10   5   0        0.46        1.24      1.52 o
   0   6   0        4.21        1.16      1.05 o
   1   6   0       90.79       86.82      1.53 o
   2   6   0       91.91       88.51      1.07 o
   3   6   0        0.50        0.61      0.35 o
   4   6   0       90.42       99.83      2.21 o
   5   6   0       60.88       70.86      1.64 o
   6   6   0        3.10        1.76      0.80 o
   7   6   0        0.93        0.67      0.96 o
   8   6   0       59.85       57.58      2.29 o
   9   6   0        0.80        3.57      2.19 o
  10   6   0        3.85        4.48      2.34 o
   1   7   0        7.63       11.40      0.75 o
   2   7   0        4.15        3.83      0.41 o
   3   7   0       15.18       14.25      0.58 o
   4   7   0        0.24        0.70      1.01 o
   5   7   0      111.21      104.13      3.22 o
   6   7   0        0.31       -1.37      1.37 o
   7   7   0        1.10        0.19      1.68 o
   8   7   0        0.39       -0.57      1.95 o
   9   7   0       24.51       29.63      3.28 o
   0   8   0       48.00       35.02      1.90 o
   1   8   0       26.86       33.26      1.29 o
   2   8   0       13.07       17.22      1.26 o
   3   8   0       24.13       26.18      2.29 o
   4   8   0        0.92        0.39      1.29 o
   5   8   0        2.36        2.12      1.59 o
   6   8   0        5.85        4.14      1.79 o
   7   8   0       11.87       10.29      2.22 o
   8   8   0        1.70       -0.59      1.98 o
   1   9   0        4.77        4.69      0.81 o
   2   9   0        4.16        3.73      1.93 o
   3   9   0        0.81        3.11      2.09 o
   4   9   0        0.70        1.54      2.21 o
   5   9   0        0.74       -1.89      2.32 o
   6   9   0       13.81       15.68      3.55 o
   7   9   0        0.10       -0.24      2.72 o
   0  10   0        0.32        0.59      1.73 o
   1  10   0        4.08        2.78      1.27 o
   2  10   0        0.00       -0.69      1.22 o
   3  10   0        4.51       10.48      2.88 o
   4  10   0        0.58        0.59      2.40 o
   5  10   0        3.09        2.80      2.84 o
   6  10   0        1.07        0.87      3.07 o
   1  11   0        1.28        2.67      1.44 o
   2  11   0        0.57        1.73      2.44 o
   3  11   0        5.46        3.70      2.80 o
   4  11   0        4.87        5.63      2.99 o
 -11   0   1        3.78        8.20      3.27 o
  -9   0   1      199.92      188.58      7.49 o
  -7   0   1      292.03      312.51      4.58 o
  -5   0   1     1975.41     2291.35     24.22 o
  -3   0   1     3137.87     3390.02     34.98 o
  -1   0   1      470.94      330.78     13.15 o
   1   0   1    21717.61    24117.42    485.60 o
   3   0   1      392.05      300.53      3.67 o
   5   0   1       40.01       60.20      1.72 o
   7   0   1       39.36       44.01      1.64 o
   9   0   1        9.81        4.57      2.36 o
  11   0   1       31.12       49.88      4.81 o
 -11   1   1       20.91       27.28      2.77 o
 -10   1   1        3.23        0.75      1.67 o
  -9   1   1       42.69       40.91      2.20 o
  -8   1   1        2.87        2.32      1.15 o
  -7   1   1      163.67      155.10      2.04 o
  -6   1   1        7.71        5.98      0.48 o
  -5   1   1        0.01       -0.32      0.32 o
  -4   1   1       79.83       94.97      1.20 o
  -3   1   1        1.10       -0.16      0.19 o
  -2   1   1     1138.04     1192.51      8.99 o
  -1   1   1       76.30       58.29      0.71 o
   0   1   1      717.76      874.75      7.41 o
   1   1   1      270.07      175.06      1.76 o
   2   1   1      768.45      816.18      6.62 o
   3   1   1       87.28       71.81      1.28 o
   4   1   1     1191.95     1593.34     11.99 o
   5   1   1      337.79      310.62      3.04 o
   6   1   1        0.01        0.50      0.38 o
   7   1   1        0.57       -0.44      0.44 o
   8   1   1      158.41      143.16      2.73 o
   9   1   1        1.30       -1.13      1.13 o
  10   1   1       20.38       18.08      2.46 o
  11   1   1       10.13       17.85      2.53 o
 -11   2   1        0.14        0.52      2.54 o
 -10   2   1        2.85        3.66      2.27 o
  -9   2   1       14.16       16.76      1.40 o
  -8   2   1        2.92        2.57      0.82 o
  -7   2   1       39.92       29.77      1.18 o
  -6   2   1        0.05       -0.41      0.41 o
  -5   2   1       54.98       83.73      1.32 o
  -4   2   1        0.36        1.84      0.44 o
  -3   2   1      588.30      601.31      5.11 o
  -2   2   1      939.49      758.52      7.27 o
  -1   2   1     9035.14     9470.58     80.20 o
   0   2   1     1038.83     1201.93     12.17 o
   1   2   1      291.71      287.43      3.10 o
   2   2   1      314.89      390.94      4.00 o
   3   2   1        0.47        1.26      0.25 o
   4   2   1     1135.65     1439.33     12.69 o
   5   2   1       39.16       38.22      0.91 o
   6   2   1      456.29      441.34      4.35 o
   7   2   1       21.44       18.73      0.99 o
   8   2   1       44.80       36.03      1.49 o
   9   2   1       27.54       29.75      2.71 o
  10   2   1       20.52       25.53      4.24 o
  11   2   1        8.01        6.74      2.19 o
 -11   3   1        4.62        6.81      6.07 o
 -10   3   1       10.01        8.70      1.65 o
  -9   3   1        3.14        8.01      1.63 o
  -8   3   1        1.26        2.26      0.89 o
  -7   3   1       39.33       51.66      2.57 o
  -6   3   1       19.58       14.01      1.10 o
  -5   3   1      182.18      170.82      2.30 o
  -4   3   1       72.37       38.48      0.90 o
  -3   3   1      156.29      169.15      2.20 o
  -2   3   1      610.24      766.31      6.82 o
  -1   3   1      731.93      593.16      4.74 o
   0   3   1      188.74       93.95      1.16 o
   1   3   1      974.42      884.09      7.22 o
   2   3   1      482.91      400.89      4.42 o
   3   3   1        2.36        1.03      0.50 o
   4   3   1       14.22        8.50      0.60 o
   5   3   1      142.31      122.28      1.85 o
   6   3   1        0.84        0.61      0.62 o
   7   3   1        0.04        1.41      0.74 o
   8   3   1       17.68       17.49      1.26 o
   9   3   1        7.35        8.37      1.45 o
  10   3   1        6.03        5.72      1.52 o
  11   3   1        4.89        6.09      2.18 o
 -11   4   1        0.04        0.19      1.89 o
 -10   4   1        0.33       -1.31      1.31 o
  -9   4   1        7.73        7.43      1.52 o
  -8   4   1       60.65       68.07      2.84 o
  -7   4   1       53.03       56.59      1.80 o
  -6   4   1        4.95        5.05      0.67 o
  -5   4   1        2.09       -0.47      0.49 o
  -4   4   1        0.27        0.32      0.21 o
  -3   4   1        0.36        0.25      0.81 o
  -2   4   1       16.58       19.82      0.63 o
  -1   4   1        3.53        4.16      0.36 o
   0   4   1      241.93      271.20      2.53 o
   1   4   1       29.01       31.96      0.69 o
   2   4   1      273.90      278.27      3.38 o
   3   4   1       99.49      130.36      2.14 o
   4   4   1        4.46        7.88      0.44 o
   5   4   1        2.53        0.91      0.47 o
   6   4   1       52.15       45.61      1.33 o
   7   4   1      185.22      171.17      3.15 o
   8   4   1        1.05        4.57      1.25 o
   9   4   1        0.54       -0.66      1.20 o
  10   4   1        5.83        7.11      1.63 o
 -10   5   1       12.02       14.42      2.20 o
  -9   5   1        0.12        2.06      1.35 o
  -8   5   1       34.22       28.78      1.93 o
  -7   5   1        0.01       -0.88      0.88 o
  -6   5   1       44.32       33.71      1.32 o
  -5   5   1      227.18      210.30      5.79 o
  -4   5   1      298.19      297.50      2.62 o
  -3   5   1      146.81      132.50      1.66 o
  -2   5   1        2.38        2.04      0.28 o
  -1   5   1      214.11      228.36      2.12 o
   0   5   1      371.02      323.04      3.27 o
   1   5   1       39.87       54.24      1.05 o
   2   5   1       14.95        8.07      0.52 o
   3   5   1      166.60      173.05      2.67 o
   4   5   1       69.18       68.38      1.75 o
   5   5   1      157.04      131.86      1.86 o
   6   5   1        0.39       -0.64      0.64 o
   7   5   1      101.78       96.48      2.73 o
   8   5   1       15.48       14.00      1.52 o
   9   5   1        0.04       -0.33      1.21 o
  10   5   1        2.63        2.05      1.47 o
 -10   6   1        0.53        1.45      2.27 o
  -9   6   1        1.83        0.39      2.03 o
  -8   6   1        2.99        7.26      1.36 o
  -7   6   1       63.50       66.16      2.27 o
  -6   6   1        0.76        0.51      1.89 o
  -5   6   1      112.71       98.65      1.69 o
  -4   6   1       85.34       61.85      2.08 o
  -3   6   1        0.09       -0.02      0.34 o
  -2   6   1       55.97       69.30      0.96 o
  -1   6   1      242.70      226.52      2.59 o
   0   6   1      481.46      529.40      5.92 o
   1   6   1       10.88        9.35      0.39 o
   2   6   1        2.82        3.05      0.38 o
   3   6   1       18.07       17.58      0.95 o
   4   6   1        6.80        9.87      0.94 o
   5   6   1        0.06       -0.64      0.88 o
   6   6   1        1.05        1.34      1.19 o
   7   6   1        2.38        1.11      1.03 o
   8   6   1        0.73        0.82      1.82 o
   9   6   1        9.05        3.39      2.23 o
  10   6   1        0.18        1.00      2.19 o
  -9   7   1        0.87       -1.38      1.96 o
  -8   7   1       40.18       47.33      3.48 o
  -7   7   1        6.38        5.99      1.97 o
  -6   7   1       20.12       20.09      2.40 o
  -5   7   1        6.45        9.44      1.41 o
  -4   7   1      298.97      265.72      3.17 o
  -3   7   1        0.68        2.14      0.41 o
  -2   7   1       10.85       14.20      0.60 o
  -1   7   1        1.28        1.51      0.50 o
   0   7   1        1.03        2.09      0.53 o
   1   7   1        0.04        1.22      0.44 o
   2   7   1        3.84        3.99      0.41 o
   3   7   1       12.49       11.78      0.69 o
   4   7   1      305.27      308.20      4.92 o
   5   7   1        8.06        8.10      1.46 o
   6   7   1        0.04        1.59      1.51 o
   7   7   1        0.06        1.86      2.78 o
   8   7   1        1.97        0.96      4.22 o
   9   7   1        9.34       10.87      2.66 o
  -8   8   1        0.08       -0.77      2.03 o
  -7   8   1        0.73        0.73      1.69 o
  -6   8   1        7.68       11.51      2.00 o
  -5   8   1        3.81        1.56      1.51 o
  -4   8   1       18.80       25.41      3.19 o
  -3   8   1        4.73        6.49      1.11 o
  -2   8   1        2.30        1.97      0.65 o
  -1   8   1       40.20       43.60      1.30 o
   0   8   1       59.30       60.06      1.69 o
   1   8   1       17.03       17.34      1.00 o
   2   8   1        0.59        0.99      0.62 o
   3   8   1       79.63       67.38      2.26 o
   4   8   1       20.18       22.42      2.08 o
   5   8   1       17.22       28.34      2.38 o
   6   8   1        3.60        4.39      3.15 o
   7   8   1       17.06       15.05      2.42 o
   8   8   1        1.99        3.04      2.14 o
  -7   9   1        0.85       -1.46      2.64 o
  -6   9   1        0.89        3.47      2.88 o
  -5   9   1       11.74       16.15      3.35 o
  -4   9   1        9.74        9.38      2.80 o
  -3   9   1        5.76       10.01      2.52 o
  -2   9   1        3.51        2.39      1.62 o
  -1   9   1        0.44       -0.07      0.68 o
   0   9   1        4.93        4.78      0.99 o
   1   9   1        0.94        1.19      0.82 o
   2   9   1        0.12       -0.27      1.73 o
   3   9   1       41.40       31.84      3.63 o
   4   9   1       13.55       18.52      3.23 o
   5   9   1        7.87        9.65      2.99 o
   6   9   1        0.50        0.12      2.64 o
   7   9   1        5.75        5.48      3.27 o
  -6  10   1        1.09        1.69      3.03 o
  -5  10   1        0.15        1.73      2.72 o
  -4  10   1        5.14        8.51      2.84 o
  -3  10   1        0.49        2.21      2.21 o
  -2  10   1        1.77        1.80      1.32 o
  -1  10   1        1.29        0.22      1.22 o
   0  10   1       11.03       12.54      1.67 o
   1  10   1        0.34       -1.12      1.24 o
   2  10   1        7.28       11.90      2.68 o
   3  10   1        2.83        9.77      2.92 o
   4  10   1        5.46        6.50      3.03 o
   5  10   1        2.52        8.04      3.07 o
   6  10   1        1.13        3.31      3.15 o
  -4  11   1        0.73       -0.20      2.80 o
  -3  11   1        0.30        0.83      2.68 o
  -2  11   1        0.72        1.62      2.52 o
  -1  11   1        1.12        3.55      1.57 o
   0  11   1        1.04        1.00      1.43 o
   1  11   1        0.85        0.23      1.45 o
   2  11   1        1.35        1.69      2.44 o
   3  11   1        0.34        2.21      2.60 o
   4  11   1        0.63       -0.16      2.80 o
 -10   0   2        9.60        6.54      2.56 o
  -8   0   2      453.28      405.12      6.80 o
  -6   0   2      137.65      148.67      2.63 o
  -4   0   2     2301.61     2746.67     28.65 o
  -2   0   2      879.05      965.65     10.31 o
   0   0   2      605.78      437.80      9.34 o
   2   0   2     1768.53     2033.89     21.18 o
   4   0   2       52.12       36.08      1.07 o
   6   0   2        1.38        1.02      0.59 o
   8   0   2       25.16       25.79      1.66 o
  10   0   2        2.79        1.26      2.36 o
 -11   1   2        1.27       -0.85      1.85 o
 -10   1   2       25.51       22.29      3.05 o
  -9   1   2       40.90       36.13      2.35 o
  -8   1   2      208.28      204.77      3.35 o
  -7   1   2      175.46      165.88      2.12 o
  -6   1   2       38.28       49.69      1.03 o
  -5   1   2      325.56      350.19      3.24 o
  -4   1   2      176.86      177.32      1.83 o
  -3   1   2      136.16      167.20      1.66 o
  -2   1   2      255.63      172.77      2.63 o
  -1   1   2     7621.48     8733.84     58.10 o
   0   1   2       21.64       31.75      0.36 o
   1   1   2      107.51      106.92      1.10 o
   2   1   2        1.24        5.23      0.25 o
   3   1   2      326.42      341.72      3.65 o
   4   1   2      375.51      408.04      3.51 o
   5   1   2      637.03      644.96      5.35 o
   6   1   2       58.67       68.58      1.29 o
   7   1   2        1.48       -0.52      0.52 o
   8   1   2        5.24        4.06      1.03 o
   9   1   2       13.72       16.04      2.30 o
  10   1   2        1.98       -0.99      1.58 o
  11   1   2        0.52        0.31      1.85 o
 -11   2   2        5.57       10.78      2.28 o
 -10   2   2        5.67        5.02      1.77 o
  -9   2   2        7.25        4.02      1.10 o
  -8   2   2        0.49        1.11      0.76 o
  -7   2   2       19.01       27.15      1.11 o
  -6   2   2        0.69       -0.44      0.44 o
  -5   2   2        0.10       -0.36      0.36 o
  -4   2   2      142.37      162.34      1.86 o
  -3   2   2       79.89       84.78      1.94 o
  -2   2   2     6156.59     5842.22     71.29 o
  -1   2   2    33673.75    38656.39    760.92 o
   0   2   2     6652.52     7618.09     50.43 o
   1   2   2      262.86      255.60      2.20 o
   2   2   2      144.95      202.57      2.11 o
   3   2   2     1403.64     1486.44     11.90 o
   4   2   2        4.70        1.01      0.40 o
   5   2   2      164.68      170.95      2.06 o
   6   2   2      311.27      340.10      3.57 o
   7   2   2        0.34        4.03      0.70 o
   8   2   2       17.93       13.42      1.10 o
   9   2   2        2.59        3.07      1.32 o
  10   2   2        1.04        3.65      2.68 o
  11   2   2        9.60       14.96      2.47 o
 -11   3   2        5.07        9.99      2.20 o
 -10   3   2        0.27        0.38      1.40 o
  -9   3   2        8.48        7.72      1.46 o
  -8   3   2        4.94        4.81      0.98 o
  -7   3   2      135.14      122.70      2.38 o
  -6   3   2      153.65      151.05      2.32 o
  -5   3   2        0.00        0.23      0.43 o
  -4   3   2       79.74       73.68      1.29 o
  -3   3   2      572.57      475.08      4.15 o
  -2   3   2       22.29       21.57      0.85 o
  -1   3   2      616.56      632.44      5.55 o
   0   3   2       77.62       75.14      1.63 o
   1   3   2        0.82        1.63      0.52 o
   2   3   2      316.58      279.49      3.33 o
   3   3   2      574.17      667.03      6.15 o
   4   3   2       59.10       55.00      1.36 o
   5   3   2       11.12       14.59      0.74 o
   6   3   2      301.87      270.92      3.39 o
   7   3   2      253.27      215.52      3.34 o
   8   3   2        9.05        7.91      1.10 o
   9   3   2        1.25       -0.13      1.50 o
  10   3   2       12.34       16.41      1.84 o
  11   3   2       26.32       42.66      3.23 o
 -11   4   2        4.54        5.33      1.65 o
 -10   4   2       16.72       20.83      2.03 o
  -9   4   2        0.40       -0.57      1.22 o
  -8   4   2        0.01        0.78      1.16 o
  -7   4   2       14.08       18.95      1.17 o
  -6   4   2       66.40       69.31      1.89 o
  -5   4   2      253.61      237.25      2.95 o
  -4   4   2       22.21       34.59      0.78 o
  -3   4   2       13.49        6.99      0.72 o
  -2   4   2      772.39      763.06      5.97 o
  -1   4   2        8.14        3.84      0.60 o
   0   4   2       52.32       48.17      0.68 o
   1   4   2      467.09      477.09      3.99 o
   2   4   2       88.00      101.60      1.73 o
   3   4   2       13.02       25.60      1.00 o
   4   4   2      236.04      238.89      2.56 o
   5   4   2       55.43       49.79      1.10 o
   6   4   2      109.81      105.08      1.79 o
   7   4   2        0.49        2.11      0.87 o
   8   4   2      107.94       98.67      3.00 o
   9   4   2        9.93        8.69      1.50 o
  10   4   2        0.02       -1.36      1.36 o
 -10   5   2        3.77        6.10      1.71 o
  -9   5   2       35.33       39.13      2.27 o
  -8   5   2        6.37        8.56      1.39 o
  -7   5   2        0.53       -0.34      0.90 o
  -6   5   2        7.69       10.55      0.92 o
  -5   5   2      208.82      213.06      3.01 o
  -4   5   2        8.93        8.12      0.68 o
  -3   5   2       14.64       16.28      0.52 o
  -2   5   2      167.98      167.78      1.64 o
  -1   5   2        1.61       -0.01      0.35 o
   0   5   2      492.98      440.52      4.28 o
   1   5   2      108.99       99.76      1.05 o
   2   5   2        2.57        2.37      0.37 o
   3   5   2        1.25        0.47      0.57 o
   4   5   2      132.97      125.47      3.35 o
   5   5   2       60.63       54.90      1.12 o
   6   5   2        3.95        3.18      0.90 o
   7   5   2       42.79       36.46      1.85 o
   8   5   2       32.13       28.39      1.89 o
   9   5   2        0.37       -0.40      1.67 o
  10   5   2        0.01       -1.37      1.37 o
 -10   6   2        0.00       -2.03      2.03 o
  -9   6   2        2.26        1.93      1.38 o
  -8   6   2        9.73       12.85      1.51 o
  -7   6   2        8.71        9.31      1.26 o
  -6   6   2       27.38       27.55      1.52 o
  -5   6   2       10.74        6.94      0.70 o
  -4   6   2      194.06      200.84      2.21 o
  -3   6   2        4.65        7.43      0.47 o
  -2   6   2       31.52       38.05      0.80 o
  -1   6   2       82.41       82.88      1.37 o
   0   6   2       77.01       83.70      1.38 o
   1   6   2       12.15       21.36      0.55 o
   2   6   2        1.64        0.82      0.35 o
   3   6   2       32.26       33.08      1.25 o
   4   6   2       11.66        8.35      0.90 o
   5   6   2        0.01       -0.96      1.01 o
   6   6   2        5.09        5.49      0.95 o
   7   6   2       29.62       31.23      4.69 o
   8   6   2        8.64        7.61      2.17 o
   9   6   2        3.43        2.61      2.84 o
  10   6   2        0.06        1.07      2.21 o
  -9   7   2       16.66       11.25      2.62 o
  -8   7   2        0.39        4.05      2.11 o
  -7   7   2       27.77       20.66      2.45 o
  -6   7   2        0.53       -0.94      1.44 o
  -5   7   2       15.56       13.03      1.23 o
  -4   7   2        0.41        2.19      0.85 o
  -3   7   2       19.40       25.14      0.96 o
  -2   7   2        1.56        1.05      0.41 o
  -1   7   2       37.43       37.75      1.15 o
   0   7   2        1.88        0.87      0.51 o
   1   7   2        0.07        0.53      0.63 o
   2   7   2       30.92       24.61      0.69 o
   3   7   2       59.05       63.33      1.72 o
   4   7   2      117.13      119.64      2.87 o
   5   7   2      146.52      134.86      3.92 o
   6   7   2       27.56       31.74      2.80 o
   7   7   2        2.01       -1.66      1.66 o
   8   7   2        0.02       -1.77      1.77 o
   9   7   2        0.95       -1.06      1.98 o
  -8   8   2        2.14       -1.93      1.93 o
  -7   8   2        0.40       -0.11      1.77 o
  -6   8   2        0.13       -1.39      1.39 o
  -5   8   2        1.99        1.09      1.48 o
  -4   8   2        1.70        0.68      0.93 o
  -3   8   2        0.29       -0.27      0.63 o
  -2   8   2        8.07        8.86      1.52 o
  -1   8   2        1.63       -0.18      0.58 o
   0   8   2        5.61        1.83      0.66 o
   1   8   2       33.29       22.52      1.13 o
   2   8   2        3.51        1.02      0.63 o
   3   8   2        5.40        6.97      2.48 o
   4   8   2       91.31       92.86      5.89 o
   5   8   2        0.04        3.55      1.58 o
   6   8   2        1.76        0.77      2.31 o
   7   8   2        3.65        2.50      2.09 o
   8   8   2       13.86       19.23      2.76 o
  -7   9   2        2.41        1.73      3.03 o
  -6   9   2        9.95       10.48      3.23 o
  -5   9   2        0.15       -2.09      2.09 o
  -4   9   2        1.96       -1.34      2.21 o
  -3   9   2        1.03        0.80      1.09 o
  -2   9   2        5.64        7.97      1.37 o
  -1   9   2        3.76        2.37      0.75 o
   0   9   2        2.04        2.67      0.90 o
   1   9   2        2.96        5.00      1.26 o
   2   9   2        0.02       -0.53      1.93 o
   3   9   2       26.11       25.97      3.39 o
   4   9   2       35.09       35.11      4.02 o
   5   9   2        0.49       -0.47      2.44 o
   6   9   2        5.00        7.49      3.23 o
   7   9   2        0.06        3.59      3.11 o
  -6  10   2        0.56        1.69      3.19 o
  -5  10   2        1.21       -0.51      2.64 o
  -4  10   2        0.61        3.15      2.52 o
  -3  10   2        6.39        6.82      2.64 o
  -2  10   2        3.37        2.12      1.38 o
  -1  10   2        0.28       -0.95      1.28 o
   0  10   2        1.40       -1.33      2.23 o
   1  10   2        7.24       10.17      2.29 o
   2  10   2       28.08       40.51      3.94 o
   3  10   2       13.94        9.69      2.84 o
   4  10   2        0.11       -2.29      2.29 o
   5  10   2        4.48        6.90      3.19 o
   6  10   2       10.99        8.59      3.59 o
  -4  11   2        2.51        2.48      2.92 o
  -3  11   2        1.73       -1.93      2.56 o
  -2  11   2        0.58        3.59      2.44 o
  -1  11   2        1.21       -1.35      1.45 o
   0  11   2        1.12        0.86      1.48 o
   1  11   2        0.46        3.55      2.32 o
   2  11   2        3.69        6.07      2.76 o
   3  11   2       15.40       16.35      3.63 o
   4  11   2        0.04       -2.40      2.40 o
 -11   0   3       17.46       22.34      3.66 o
  -9   0   3        0.94        2.17      2.05 o
  -7   0   3        2.96        2.68      0.72 o
  -5   0   3      383.94      424.60      5.40 o
  -3   0   3      420.28      430.02      5.08 o
  -1   0   3      309.57      407.00      4.61 o
   1   0   3        9.61       14.58      0.40 o
   3   0   3     1903.59     2478.87     25.79 o
   5   0   3      370.87      294.13      4.02 o
   7   0   3      120.88      118.32      2.49 o
   9   0   3       23.64       18.13      2.96 o
  11   0   3        4.04        6.54      3.31 o
 -11   1   3        1.59        4.49      3.74 o
 -10   1   3        0.01        1.71      2.01 o
  -9   1   3       30.86       33.13      1.99 o
  -8   1   3       15.28       11.80      1.35 o
  -7   1   3       87.90       94.01      1.55 o
  -6   1   3        0.16       -0.36      0.36 o
  -5   1   3       89.29       69.08      1.13 o
  -4   1   3       84.39       89.98      1.19 o
  -3   1   3     3342.40     3765.08     27.49 o
  -2   1   3     4044.13     3955.36     33.47 o
  -1   1   3      966.82      993.62      9.64 o
   0   1   3     5675.83     6118.83     40.98 o
   1   1   3      187.18      214.88      2.38 o
   2   1   3       14.37       14.31      0.53 o
   3   1   3     3604.81     3962.88     30.74 o
   4   1   3      217.79      232.04      2.24 o
   5   1   3       94.60       92.16      1.30 o
   6   1   3        1.01        3.15      0.44 o
   7   1   3      198.58      171.93      2.39 o
   8   1   3       23.93       22.92      1.44 o
   9   1   3        0.01       -1.13      1.38 o
  10   1   3        0.61        1.18      1.70 o
  11   1   3        0.03        0.58      1.96 o
 -11   2   3       12.80       15.83      2.46 o
 -10   2   3        0.03       -1.43      1.43 o
  -9   2   3       65.90       72.14      2.80 o
  -8   2   3       60.31       55.43      1.79 o
  -7   2   3        4.80        6.05      0.77 o
  -6   2   3      169.64      163.66      2.18 o
  -5   2   3        2.33        7.66      0.48 o
  -4   2   3       61.89       70.05      0.97 o
  -3   2   3      421.24      348.61      3.01 o
  -2   2   3       81.77      119.11      3.40 o
  -1   2   3      362.28      521.51      3.70 o
   0   2   3     6601.10     8453.91     56.20 o
   1   2   3      121.19      161.58      2.20 o
   2   2   3      879.23      874.94      7.72 o
   3   2   3      206.47      346.93      2.81 o
   4   2   3      107.03      120.84      1.71 o
   5   2   3        9.88        2.69      0.43 o
   6   2   3        5.45        1.67      0.56 o
   7   2   3       22.04       18.69      1.00 o
   8   2   3       34.73       27.60      1.34 o
   9   2   3        5.78        3.90      1.07 o
  10   2   3       27.94       33.26      4.33 o
  11   2   3       18.95       19.15      2.55 o
 -11   3   3        2.90        2.25      2.00 o
 -10   3   3       15.36       15.43      1.85 o
  -9   3   3       36.72       38.63      2.21 o
  -8   3   3       11.18        9.47      1.12 o
  -7   3   3       20.47       25.47      1.23 o
  -6   3   3      134.44      125.21      2.12 o
  -5   3   3       24.38       22.69      0.87 o
  -4   3   3       58.93       68.92      1.28 o
  -3   3   3      227.69      222.65      4.57 o
  -2   3   3       40.83       70.73      1.01 o
  -1   3   3      389.14      458.23      3.70 o
   0   3   3      285.68      211.64      1.78 o
   1   3   3        6.82       18.83      0.45 o
   2   3   3       19.00       35.36      0.65 o
   3   3   3      158.39      123.18      1.53 o
   4   3   3      180.40      203.72      2.10 o
   5   3   3        2.11        0.70      0.47 o
   6   3   3      177.07      154.52      2.39 o
   7   3   3      203.59      180.26      3.05 o
   8   3   3       48.27       49.31      1.92 o
   9   3   3       12.09       10.40      1.48 o
  10   3   3        3.56        4.20      1.55 o
  11   3   3       22.21       31.87      2.89 o
 -11   4   3        0.34        1.20      1.52 o
 -10   4   3        0.00       -1.34      1.34 o
  -9   4   3       64.37       66.66      2.79 o
  -8   4   3       20.56       34.00      2.82 o
  -7   4   3        1.19        0.55      0.76 o
  -6   4   3        3.34       -0.43      0.60 o
  -5   4   3      452.12      446.55      4.79 o
  -4   4   3       37.73       39.85      0.99 o
  -3   4   3     1027.69     1050.95      8.16 o
  -2   4   3       31.48       23.80      0.72 o
  -1   4   3     2719.75     2943.82     22.76 o
   0   4   3      155.89      149.11      1.51 o
   1   4   3       49.90       54.47      0.82 o
   2   4   3       25.73       23.94      0.91 o
   3   4   3      421.21      486.15      5.58 o
   4   4   3      121.79       87.66      1.32 o
   5   4   3      429.98      389.38      4.00 o
   6   4   3      189.31      193.15      2.59 o
   7   4   3        0.01        0.57      0.99 o
   8   4   3        2.04       -0.15      1.35 o
   9   4   3        4.18        0.55      1.24 o
  10   4   3       13.86       16.76      1.96 o
 -10   5   3        6.76        4.12      1.60 o
  -9   5   3        0.44        2.34      1.56 o
  -8   5   3       29.93       43.17      2.36 o
  -7   5   3        4.07        5.37      1.07 o
  -6   5   3       41.77       32.90      1.40 o
  -5   5   3      384.06      363.11      4.45 o
  -4   5   3       78.52       86.73      1.37 o
  -3   5   3       24.52       31.56      0.90 o
  -2   5   3       46.39       59.40      1.03 o
  -1   5   3      206.67      253.87      2.34 o
   0   5   3       32.22       36.08      0.78 o
   1   5   3        9.45        6.10      0.35 o
   2   5   3      246.81      219.65      2.30 o
   3   5   3      178.71      182.94      2.82 o
   4   5   3       35.52       20.88      1.23 o
   5   5   3        1.73        0.17      0.44 o
   6   5   3       88.63       84.07      1.91 o
   7   5   3        1.16        0.82      1.18 o
   8   5   3        7.89       12.33      2.71 o
   9   5   3        0.02        0.68      1.28 o
  10   5   3        1.04        1.45      1.50 o
 -10   6   3        0.42       -2.06      2.06 o
  -9   6   3       19.43       22.65      2.14 o
  -8   6   3       35.60       45.93      4.52 o
  -7   6   3       10.57       12.80      1.36 o
  -6   6   3       14.96       19.14      1.40 o
  -5   6   3      207.61      193.61      2.72 o
  -4   6   3       28.07       34.73      0.93 o
  -3   6   3       84.64       92.42      1.35 o
  -2   6   3        2.75        2.08      0.38 o
  -1   6   3        0.65        1.06      0.58 o
   0   6   3        0.09       -0.40      0.40 o
   1   6   3        6.89        7.22      0.39 o
   2   6   3        0.16       -0.03      0.34 o
   3   6   3      180.41      183.50      2.92 o
   4   6   3        0.43       -0.50      0.69 o
   5   6   3       75.63       69.29      2.60 o
   6   6   3       14.19       17.24      1.20 o
   7   6   3        4.95        3.25      1.75 o
   8   6   3        0.07       -1.63      1.63 o
   9   6   3        3.95        6.16      2.16 o
  -9   7   3        0.07        1.71      2.19 o
  -8   7   3       10.89        6.74      2.19 o
  -7   7   3        5.42        4.08      1.78 o
  -6   7   3        9.48       10.24      1.17 o
  -5   7   3        7.14        8.01      1.09 o
  -4   7   3      104.63      109.23      1.81 o
  -3   7   3        8.01       13.90      0.67 o
  -2   7   3       18.48       26.13      0.81 o
  -1   7   3      102.32      109.09      1.96 o
   0   7   3       54.20       47.87      1.31 o
   1   7   3        0.68       -0.51      0.51 o
   2   7   3       31.80       34.58      0.87 o
   3   7   3       40.51       37.50      1.41 o
   4   7   3       52.19       42.13      1.87 o
   5   7   3        9.80        9.94      1.53 o
   6   7   3        3.99        3.94      2.50 o
   7   7   3        1.41       -1.47      1.67 o
   8   7   3        0.01       -1.63      1.83 o
   9   7   3        0.18       -0.83      2.80 o
  -8   8   3        4.52        3.11      2.08 o
  -7   8   3        0.88        0.20      1.97 o
  -6   8   3        8.07        3.77      3.03 o
  -5   8   3        0.30       -0.93      2.78 o
  -4   8   3        2.02        3.18      1.16 o
  -3   8   3        0.73        1.07      0.71 o
  -2   8   3        0.57        1.42      0.61 o
  -1   8   3       73.09       73.61      1.71 o
   0   8   3        4.90        5.09      0.70 o
   1   8   3        8.37        5.60      0.79 o
   2   8   3        0.17       -0.60      0.95 o
   3   8   3       57.84       62.77      4.57 o
   4   8   3        0.00        2.07      1.56 o
   5   8   3       17.06       22.29      2.32 o
   6   8   3        1.15        0.57      1.64 o
   7   8   3        1.75        1.40      1.99 o
   8   8   3        1.86        1.84      2.40 o
  -7   9   3        5.69        0.67      2.96 o
  -6   9   3        0.12        0.20      2.72 o
  -5   9   3       20.33       11.54      3.11 o
  -4   9   3        0.36       -1.38      2.17 o
  -3   9   3        7.51       15.28      1.65 o
  -2   9   3        3.45        1.39      1.48 o
  -1   9   3        1.56        0.17      0.74 o
   0   9   3        3.07        2.39      0.81 o
   1   9   3        8.42       11.97      1.51 o
   2   9   3        2.03        1.72      1.50 o
   3   9   3       20.83       21.59      3.31 o
   4   9   3       20.48       24.51      3.70 o
   5   9   3        4.53        2.21      2.76 o
   6   9   3        1.21        0.71      2.64 o
   7   9   3        0.25        4.45      3.03 o
  -6  10   3        3.49        2.92      3.47 o
  -5  10   3        0.08       -2.32      2.32 o
  -4  10   3        0.23        1.77      2.52 o
  -3  10   3        5.90        7.76      2.68 o
  -2  10   3       15.85       15.85      1.81 o
  -1  10   3       12.61        9.82      2.40 o
   0  10   3        0.76       -0.56      1.31 o
   1  10   3        1.56        3.28      1.39 o
   2  10   3       11.85       15.80      3.15 o
   3  10   3       53.87       60.01      5.00 o
   4  10   3        1.37       -2.05      2.48 o
   5  10   3        2.52        3.66      2.99 o
   6  10   3        1.58        1.02      3.11 o
  -4  11   3        0.01        0.55      2.68 o
  -3  11   3        2.31        2.36      2.72 o
  -2  11   3        5.30       10.44      2.80 o
  -1  11   3        2.00        5.01      1.66 o
   0  11   3        0.47       -0.87      1.38 o
   1  11   3        1.75        4.49      2.60 o
   2  11   3        2.90        3.63      2.68 o
   3  11   3        0.35        3.11      2.92 o
   4  11   3        8.41        6.15      3.19 o
 -10   0   4        0.86        0.67      2.25 o
  -8   0   4        6.56        8.14      1.22 o
  -6   0   4       36.18       45.41      1.46 o
  -4   0   4      304.06      303.46      4.02 o
  -2   0   4      898.74     1007.64     10.88 o
   0   0   4        3.60       25.19      0.75 o
   2   0   4      958.69      952.07      9.26 o
   4   0   4        5.19        4.96      0.55 o
   6   0   4        0.41        0.37      0.67 o
   8   0   4        0.26       -0.99      1.95 o
  10   0   4        5.24       12.37      3.03 o
 -11   1   4       11.14       15.95      2.42 o
 -10   1   4        7.60        7.12      1.98 o
  -9   1   4        0.07        0.47      1.85 o
  -8   1   4      245.80      258.78      3.91 o
  -7   1   4        5.79        5.70      0.60 o
  -6   1   4        1.30       -0.38      0.38 o
  -5   1   4      535.77      552.26      4.77 o
  -4   1   4       49.76       42.20      1.07 o
  -3   1   4      181.45      161.25      2.71 o
  -2   1   4      997.74     1143.47      8.18 o
  -1   1   4     4690.76     4991.45     41.78 o
   0   1   4        3.24        0.73      0.16 o
   1   1   4     1940.68     2258.78     14.98 o
   2   1   4      226.96      212.19      2.08 o
   3   1   4      298.29      295.70      2.69 o
   4   1   4      945.21     1115.14      8.64 o
   5   1   4       11.13        9.41      0.49 o
   6   1   4        7.12        7.31      0.53 o
   7   1   4        6.92        4.10      0.65 o
   8   1   4        0.00       -0.82      0.82 o
   9   1   4        3.24        4.11      1.67 o
  10   1   4        0.27        2.29      1.85 o
  11   1   4        9.63        8.49      2.33 o
 -11   2   4        0.00        0.55      1.94 o
 -10   2   4       26.46       27.46      2.12 o
  -9   2   4       33.84       31.31      2.06 o
  -8   2   4       32.77       35.89      1.54 o
  -7   2   4        7.04        5.04      0.77 o
  -6   2   4       84.53       86.37      1.20 o
  -5   2   4      387.60      419.30      3.52 o
  -4   2   4       25.86       40.19      0.70 o
  -3   2   4       83.04       70.55      1.43 o
  -2   2   4      101.51       55.73      0.71 o
  -1   2   4     3964.23     4321.32     28.29 o
   0   2   4      279.40      504.69      3.62 o
   1   2   4       34.01       29.71      0.52 o
   2   2   4      407.56      417.93      3.75 o
   3   2   4      197.37      245.40      2.91 o
   4   2   4      566.16      643.28      6.18 o
   5   2   4       18.53       16.33      0.68 o
   6   2   4       54.79       56.00      1.67 o
   7   2   4      285.40      280.22      3.69 o
   8   2   4        6.02        7.82      0.96 o
   9   2   4        1.13        2.63      1.26 o
  10   2   4        8.50        8.53      2.04 o
  11   2   4       41.04       63.15      3.89 o
 -11   3   4       16.11       19.74      2.60 o
 -10   3   4        6.92        9.53      1.68 o
  -9   3   4       18.78       17.01      1.74 o
  -8   3   4        0.30       -0.28      0.87 o
  -7   3   4       22.41       22.47      1.18 o
  -6   3   4      352.13      367.03      4.30 o
  -5   3   4       34.20       28.71      0.88 o
  -4   3   4        0.33        1.96      0.36 o
  -3   3   4      231.54      207.65      2.23 o
  -2   3   4      245.67      265.49      2.98 o
  -1   3   4     2634.05     2909.05     19.18 o
   0   3   4      163.63      125.30      1.25 o
   1   3   4        2.20       11.16      0.34 o
   2   3   4      561.49      475.94      7.54 o
   3   3   4       66.24       53.57      0.97 o
   4   3   4       31.08       29.22      0.73 o
   5   3   4       87.56      102.49      1.64 o
   6   3   4        7.15        7.18      0.87 o
   7   3   4      340.02      309.35      5.12 o
   8   3   4        2.25        4.39      1.00 o
   9   3   4        9.54        9.81      1.53 o
  10   3   4        0.60        1.86      1.77 o
  11   3   4        0.53       -2.00      2.00 o
 -11   4   4        0.51       -0.53      1.56 o
 -10   4   4        0.62       -0.38      1.91 o
  -9   4   4        3.11        6.15      1.54 o
  -8   4   4       29.62       27.23      1.81 o
  -7   4   4        0.39        0.23      0.77 o
  -6   4   4       89.48       83.29      1.80 o
  -5   4   4        8.79        6.82      0.88 o
  -4   4   4      398.95      362.77      4.31 o
  -3   4   4     1231.16     1166.23      9.74 o
  -2   4   4     3215.54     3266.21     25.75 o
  -1   4   4       52.73       84.22      1.12 o
   0   4   4        0.53       14.10      0.43 o
   1   4   4       69.52       98.91      1.12 o
   2   4   4      295.75      346.27      3.29 o
   3   4   4      354.97      355.87      3.68 o
   4   4   4        3.46        3.58      0.36 o
   5   4   4      165.49      165.77      2.20 o
   6   4   4       65.17       49.12      1.42 o
   7   4   4       31.09       38.57      2.38 o
   8   4   4       17.72       20.04      1.70 o
   9   4   4        1.48        1.58      1.46 o
  10   4   4       21.89       25.42      2.54 o
 -10   5   4        9.16       12.54      1.82 o
  -9   5   4        2.20        2.62      1.42 o
  -8   5   4        5.12        3.36      1.45 o
  -7   5   4        0.23       -0.89      0.89 o
  -6   5   4       74.52       67.04      2.58 o
  -5   5   4       15.84       23.37      1.11 o
  -4   5   4        6.03        5.00      0.53 o
  -3   5   4       11.61       10.22      0.56 o
  -2   5   4      156.17      154.39      1.75 o
  -1   5   4      113.07      111.76      1.22 o
   0   5   4       15.22       22.78      0.59 o
   1   5   4       49.32       40.22      0.74 o
   2   5   4      261.59      257.05      3.04 o
   3   5   4       36.92       40.90      1.36 o
   4   5   4       89.04       78.27      1.32 o
   5   5   4       96.70       92.74      1.51 o
   6   5   4       17.36       15.49      1.51 o
   7   5   4       30.29       29.23      1.89 o
   8   5   4        0.72       -0.21      1.09 o
   9   5   4       16.53       18.11      1.78 o
  10   5   4        4.55        6.95      2.93 o
 -10   6   4       16.77       18.40      3.48 o
  -9   6   4        0.00       -1.15      1.28 o
  -8   6   4       15.64       17.14      1.63 o
  -7   6   4        0.02        1.41      1.33 o
  -6   6   4        9.29       11.94      1.25 o
  -5   6   4       60.68       67.74      1.52 o
  -4   6   4        4.54        5.62      0.56 o
  -3   6   4       71.82       76.68      1.28 o
  -2   6   4       11.53        8.74      0.51 o
  -1   6   4       61.69       58.98      1.20 o
   0   6   4       68.63       64.70      1.26 o
   1   6   4        0.58        3.42      0.39 o
   2   6   4       17.51       10.03      0.46 o
   3   6   4       12.75       11.88      0.90 o
   4   6   4      201.47      200.82      3.35 o
   5   6   4        5.74        3.85      1.20 o
   6   6   4       34.57       25.61      2.38 o
   7   6   4        0.07       -1.50      1.50 o
   8   6   4        0.03       -0.43      1.82 o
   9   6   4        9.89        6.59      2.37 o
  -9   7   4        6.90        8.61      2.44 o
  -8   7   4        0.20       -1.25      1.86 o
  -7   7   4        2.22        4.05      1.39 o
  -6   7   4       25.53       24.22      1.63 o
  -5   7   4        4.06        1.55      0.91 o
  -4   7   4        0.94        1.01      0.93 o
  -3   7   4        8.89       10.46      0.65 o
  -2   7   4        3.52        2.67      0.55 o
  -1   7   4       34.02       31.43      1.17 o
   0   7   4       41.23       36.01      1.20 o
   1   7   4        0.49        0.11      0.40 o
   2   7   4       13.11        5.92      0.51 o
   3   7   4       35.40       35.04      1.42 o
   4   7   4        1.07       -0.48      0.96 o
   5   7   4        9.50       11.29      1.55 o
   6   7   4        3.77        1.67      1.63 o
   7   7   4        0.37       -2.07      2.07 o
   8   7   4        4.06        8.08      2.29 o
   9   7   4        0.16       -1.91      1.91 o
  -8   8   4        0.07       -1.75      1.91 o
  -7   8   4        0.14        0.32      1.80 o
  -6   8   4        0.46       -0.69      1.67 o
  -5   8   4       20.54       18.92      1.67 o
  -4   8   4        0.15        1.78      1.36 o
  -3   8   4        0.07        1.18      0.80 o
  -2   8   4        2.87        2.08      0.64 o
  -1   8   4        1.24        1.65      0.65 o
   0   8   4       12.06       16.40      0.96 o
   1   8   4        8.10        7.96      0.84 o
   2   8   4      160.35      177.76      3.26 o
   3   8   4        7.14        2.72      2.29 o
   4   8   4       21.40       23.80      2.33 o
   5   8   4        1.57        1.18      1.61 o
   6   8   4       33.92       31.33      2.79 o
   7   8   4        7.95        6.58      2.24 o
   8   8   4        0.28       -0.75      2.20 o
  -7   9   4        0.31       -2.72      2.72 o
  -6   9   4        1.15       -1.93      2.64 o
  -5   9   4        1.42        0.16      2.40 o
  -4   9   4       12.86       10.32      2.96 o
  -3   9   4        1.12       -0.34      1.23 o
  -2   9   4        4.56        5.20      1.44 o
  -1   9   4        5.18        3.45      1.08 o
   0   9   4        0.06       -0.80      0.80 o
   1   9   4        8.80        6.14      1.38 o
   2   9   4       76.47       93.11      3.09 o
   3   9   4       20.51       16.04      3.15 o
   4   9   4       16.13        9.46      2.99 o
   5   9   4        1.88        0.95      2.52 o
   6   9   4        0.01        0.71      2.88 o
   7   9   4        0.85        1.58      3.07 o
  -6  10   4        8.58       10.21      3.59 o
  -5  10   4        2.07        2.40      2.80 o
  -4  10   4        1.64       -0.35      2.29 o
  -3  10   4        0.01       -0.06      1.36 o
  -2  10   4       19.61       28.61      2.48 o
  -1  10   4        9.39        4.62      1.58 o
   0  10   4       12.19        8.66      3.17 o
   1  10   4        1.54        0.01      2.38 o
   2  10   4        3.72        3.66      2.48 o
   3  10   4       18.84        8.00      2.99 o
   4  10   4        8.37       11.54      3.31 o
   5  10   4        0.21       -1.38      2.80 o
   6  10   4        0.29        0.12      3.03 o
  -4  11   4        0.13       -2.32      2.48 o
  -3  11   4        0.01       -2.44      2.44 o
  -2  11   4        5.74        8.21      1.73 o
  -1  11   4        8.91        7.76      1.80 o
   0  11   4        3.26       -0.13      1.50 o
   1  11   4        7.45        6.38      2.68 o
   2  11   4        2.67        4.96      2.84 o
   3  11   4        0.04       -1.69      2.52 o
   4  11   4        0.64        6.86      3.35 o
 -11   0   5       29.23       31.76      4.22 o
  -9   0   5       28.03       16.31      2.92 o
  -7   0   5       74.36       54.08      1.77 o
  -5   0   5      605.41      578.81      7.10 o
  -3   0   5      110.52      134.79      2.17 o
  -1   0   5      283.43      368.82      4.40 o
   1   0   5      614.58      685.44      6.26 o
   3   0   5        1.37       26.65      0.82 o
   5   0   5      103.20      103.07      2.05 o
   7   0   5       89.68       65.52      1.91 o
   9   0   5        0.01       -1.85      1.85 o
  11   0   5        0.92       -0.91      2.80 o
 -11   1   5        0.18        0.77      1.90 o
 -10   1   5        6.58        6.37      1.88 o
  -9   1   5        4.99        3.32      1.26 o
  -8   1   5        0.00       -0.75      0.75 o
  -7   1   5       46.77       49.64      1.21 o
  -6   1   5       56.88       47.38      1.22 o
  -5   1   5       59.24       56.82      1.08 o
  -4   1   5      605.74      606.53      5.08 o
  -3   1   5      196.43      144.74      1.52 o
  -2   1   5        1.47        5.70      0.46 o
  -1   1   5     3898.11     4634.92     31.83 o
   0   1   5       47.80       21.53      0.47 o
   1   1   5     1757.17     1781.03     11.91 o
   2   1   5       89.86      117.39      1.31 o
   3   1   5      390.14      474.67      4.03 o
   4   1   5       49.99       62.43      1.07 o
   5   1   5        2.72        1.32      0.35 o
   6   1   5      273.01      229.11      2.52 o
   7   1   5        5.50        4.25      0.76 o
   8   1   5       11.34       11.28      1.19 o
   9   1   5       23.33       26.09      3.74 o
  10   1   5        2.30        1.74      1.85 o
  11   1   5        1.64        1.70      2.10 o
 -11   2   5        0.05        0.77      1.84 o
 -10   2   5       44.31       51.03      3.89 o
  -9   2   5        9.28       13.15      1.65 o
  -8   2   5        0.01        0.06      0.77 o
  -7   2   5        9.14        7.04      0.82 o
  -6   2   5        4.26        2.77      0.43 o
  -5   2   5      198.16      186.68      1.95 o
  -4   2   5      381.26      475.86      3.87 o
  -3   2   5      783.59      829.92      6.19 o
  -2   2   5     1127.56     1260.87      9.05 o
  -1   2   5      903.63      986.04      6.80 o
   0   2   5      502.01      433.99      3.22 o
   1   2   5      658.25      636.38      5.06 o
   2   2   5     1946.91     2161.77     16.21 o
   3   2   5      720.88      723.94      6.32 o
   4   2   5      387.37      357.59      3.49 o
   5   2   5       16.33       16.44      0.68 o
   6   2   5      530.16      526.35      5.29 o
   7   2   5       48.90       37.54      1.51 o
   8   2   5        6.23        3.26      1.02 o
   9   2   5        1.09        1.44      1.24 o
  10   2   5        0.44        1.19      1.81 o
  11   2   5        8.26        4.12      2.66 o
 -11   3   5       15.75       17.31      3.31 o
 -10   3   5       11.09       17.64      1.92 o
  -9   3   5        0.25       -0.49      1.23 o
  -8   3   5       36.59       37.79      1.80 o
  -7   3   5        0.79       -0.16      0.75 o
  -6   3   5      452.12      460.61      5.14 o
  -5   3   5      374.07      373.57      3.82 o
  -4   3   5      214.26      228.66      2.36 o
  -3   3   5      301.16      290.60      2.94 o
  -2   3   5     3373.08     3439.73     22.70 o
  -1   3   5     1360.91     1407.20      9.53 o
   0   3   5      652.13      675.64      4.82 o
   1   3   5      138.89      142.99      2.16 o
   2   3   5     3203.43     3409.18     25.06 o
   3   3   5      229.80      251.83      3.03 o
   4   3   5        6.24        4.24      0.51 o
   5   3   5      135.14      109.43      1.77 o
   6   3   5       14.21       16.40      0.88 o
   7   3   5       53.86       45.36      1.65 o
   8   3   5        0.33        1.79      1.15 o
   9   3   5        1.82        1.50      1.31 o
  10   3   5        1.10       -1.58      1.60 o
 -10   4   5       10.57       11.37      1.78 o
  -9   4   5        6.80        1.01      1.34 o
  -8   4   5        0.42        1.89      1.48 o
  -7   4   5       29.70       26.59      1.42 o
  -6   4   5      245.50      244.62      4.05 o
  -5   4   5       47.20       44.39      1.27 o
  -4   4   5        1.97        6.68      0.64 o
  -3   4   5        0.70        4.23      0.52 o
  -2   4   5      451.16      503.37      4.27 o
  -1   4   5      355.35      482.88      3.59 o
   0   4   5       36.39       26.54      0.59 o
   1   4   5       26.56       31.72      0.66 o
   2   4   5      176.89      193.70      2.22 o
   3   4   5      561.92      639.66      6.12 o
   4   4   5        6.29        5.48      0.51 o
   5   4   5       42.97       32.93      1.01 o
   6   4   5       16.73       15.05      0.93 o
   7   4   5       89.33       77.80      2.75 o
   8   4   5       14.74       14.03      1.58 o
   9   4   5        0.25       -0.01      1.25 o
  10   4   5       33.19       43.09      2.59 o
 -10   5   5        0.38       -1.31      1.43 o
  -9   5   5       18.14       17.41      2.71 o
  -8   5   5        0.62        1.06      1.36 o
  -7   5   5       10.51       10.63      1.33 o
  -6   5   5      155.72      162.31      3.66 o
  -5   5   5      318.86      308.08      3.69 o
  -4   5   5       39.74       40.07      1.06 o
  -3   5   5        5.91        2.99      0.49 o
  -2   5   5        1.51        7.93      0.53 o
  -1   5   5        4.39        6.44      0.37 o
   0   5   5       13.45       20.01      0.61 o
   1   5   5       39.04       37.22      0.82 o
   2   5   5       67.61       65.30      0.98 o
   3   5   5      211.28      194.94      2.26 o
   4   5   5        9.91       12.72      0.93 o
   5   5   5        3.77        2.90      0.53 o
   6   5   5        8.83       10.25      1.13 o
   7   5   5       18.11       19.55      1.50 o
   8   5   5       15.30       11.94      1.60 o
   9   5   5        1.84        1.33      1.35 o
  10   5   5       17.78       23.97      2.10 o
 -10   6   5        0.09        0.64      1.50 o
  -9   6   5        5.99        2.99      1.65 o
  -8   6   5        0.51       -0.46      1.37 o
  -7   6   5        5.30        6.92      1.21 o
  -6   6   5       25.02       27.19      1.68 o
  -5   6   5       88.76       89.73      1.98 o
  -4   6   5      102.53       97.31      1.67 o
  -3   6   5      131.38      118.90      1.67 o
  -2   6   5      184.16      151.81      1.81 o
  -1   6   5       23.28       22.48      0.75 o
   0   6   5       25.81       32.42      0.71 o
   1   6   5       24.67       27.52      0.82 o
   2   6   5        0.25        1.75      0.44 o
   3   6   5       55.55       56.87      1.31 o
   4   6   5      167.27      152.92      2.89 o
   5   6   5       27.55       23.15      1.51 o
   6   6   5        0.33       -1.04      1.46 o
   7   6   5        0.01        0.64      1.74 o
   8   6   5       12.43       12.30      2.45 o
   9   6   5        1.99        4.66      2.28 o
  -9   7   5        3.27        7.46      2.38 o
  -8   7   5        0.32        0.25      1.91 o
  -7   7   5        0.36       -0.50      1.05 o
  -6   7   5        6.56        6.58      1.22 o
  -5   7   5       39.02       39.39      1.89 o
  -4   7   5        0.29       -0.40      0.59 o
  -3   7   5        2.23        1.39      0.52 o
  -2   7   5       16.85       12.07      0.88 o
  -1   7   5        0.79        0.30      0.58 o
   0   7   5        6.38        2.65      0.64 o
   1   7   5       23.40       31.22      0.93 o
   2   7   5       12.15       10.87      0.63 o
   3   7   5       33.35       34.09      1.60 o
   4   7   5       10.75        6.34      1.39 o
   5   7   5        9.96        9.08      1.49 o
   6   7   5        8.63       13.62      2.46 o
   7   7   5        7.93       10.14      2.30 o
   8   7   5        0.83       -0.10      2.23 o
   9   7   5        2.15        1.60      2.38 o
  -8   8   5        2.75        2.01      2.21 o
  -7   8   5        7.81        5.70      2.16 o
  -6   8   5        2.70        2.80      2.68 o
  -5   8   5        1.47       -0.72      1.23 o
  -4   8   5       47.24       45.66      3.82 o
  -3   8   5        9.54       10.39      1.32 o
  -2   8   5        0.04       -0.53      0.73 o
  -1   8   5       50.38       50.73      1.52 o
   0   8   5        4.62        3.69      0.74 o
   1   8   5        0.37        1.27      0.77 o
   2   8   5        6.25        9.64      1.29 o
   3   8   5      148.62      157.25      7.13 o
   4   8   5        2.32        1.90      1.63 o
   5   8   5        3.02        4.24      1.80 o
   6   8   5        8.23        8.27      2.11 o
   7   8   5       14.68       14.22      2.48 o
   8   8   5       14.07       16.47      2.87 o
  -7   9   5        0.16       -3.03      3.03 o
  -6   9   5        0.03        1.54      2.84 o
  -5   9   5        3.12        5.60      2.76 o
  -4   9   5        0.80       -1.00      1.23 o
  -3   9   5       40.39       62.01      2.92 o
  -2   9   5        2.54        2.45      1.00 o
  -1   9   5        9.08        6.42      0.93 o
   0   9   5        0.02       -0.13      0.78 o
   1   9   5        1.09        1.25      1.26 o
   2   9   5       33.87       35.60      2.17 o
   3   9   5       26.33       18.48      3.23 o
   4   9   5       11.50       11.31      3.15 o
   5   9   5        0.38        3.98      2.88 o
   6   9   5        6.90        7.09      3.27 o
   7   9   5        0.93       -1.38      2.84 o
  -6  10   5        0.00       -1.54      2.96 o
  -5  10   5        5.56        7.41      3.23 o
  -4  10   5        0.98        3.94      2.60 o
  -3  10   5        0.67        0.81      1.43 o
  -2  10   5        7.14        8.16      1.65 o
  -1  10   5        7.87        8.96      1.73 o
   0  10   5        0.00       -1.05      1.32 o
   1  10   5       17.75       22.70      2.23 o
   2  10   5       11.21       15.92      3.35 o
   3  10   5        8.85        2.96      2.68 o
   4  10   5        5.12        5.75      3.19 o
   5  10   5        0.00       -0.91      2.72 o
  -4  11   5        0.21        3.19      2.80 o
  -3  11   5        1.43        4.10      2.76 o
  -2  11   5        0.09        3.00      1.67 o
  -1  11   5        2.74       -0.83      1.40 o
   0  11   5       11.02       10.04      1.89 o
   1  11   5        0.13        0.24      2.40 o
   2  11   5       29.49       30.97      4.14 o
   3  11   5        0.85        4.06      3.03 o
 -10   0   6        0.86       -1.26      2.32 o
  -8   0   6       22.61       24.99      2.40 o
  -6   0   6       72.47       88.80      2.10 o
  -4   0   6      257.63      272.89      3.83 o
  -2   0   6     1873.71     2036.88     19.10 o
   0   0   6       42.82       73.98      1.58 o
   2   0   6      382.07      404.89      4.41 o
   4   0   6      555.07      602.20      6.47 o
   6   0   6      631.22      618.06      7.93 o
   8   0   6        0.14        3.47      1.97 o
  10   0   6      120.04      153.08      7.49 o
 -11   1   6        0.71        1.45      2.19 o
 -10   1   6        7.92        6.57      3.17 o
  -9   1   6       44.46       49.34      2.49 o
  -8   1   6        6.92        4.54      0.82 o
  -7   1   6       61.23       68.33      1.43 o
  -6   1   6      251.30      250.00      2.77 o
  -5   1   6        9.22       12.85      0.60 o
  -4   1   6       17.52       18.36      0.65 o
  -3   1   6       73.30       84.45      1.45 o
  -2   1   6      189.26      147.16      1.52 o
  -1   1   6       38.55       43.73      0.68 o
   0   1   6     1248.14     1393.43      9.94 o
   1   1   6      454.88      427.04      3.24 o
   2   1   6       13.54        7.79      0.43 o
   3   1   6      136.68      124.33      1.43 o
   4   1   6        0.01        0.55      0.33 o
   5   1   6        3.41        4.31      0.49 o
   6   1   6      201.58      195.14      2.43 o
   7   1   6        3.23        2.67      0.73 o
   8   1   6       19.96       21.34      1.42 o
   9   1   6        4.66        3.89      1.79 o
  10   1   6        0.29        2.50      1.94 o
  11   1   6        0.21       -0.14      2.13 o
 -11   2   6        0.78        0.23      1.92 o
 -10   2   6        1.03       -0.51      2.02 o
  -9   2   6       21.95       18.24      1.74 o
  -8   2   6        4.23        2.29      0.85 o
  -7   2   6       93.44       98.10      1.99 o
  -6   2   6      117.30      123.87      1.63 o
  -5   2   6       21.85       27.83      0.75 o
  -4   2   6        0.02        0.37      0.30 o
  -3   2   6      322.90      300.04      2.65 o
  -2   2   6     1374.08     1465.92     10.50 o
  -1   2   6        2.42        5.71      0.32 o
   0   2   6      617.90      587.17      4.28 o
   1   2   6       35.49       34.26      0.81 o
   2   2   6       16.75       16.15      0.58 o
   3   2   6      341.32      393.60      3.31 o
   4   2   6       28.86       29.86      0.84 o
   5   2   6        3.82        3.93      0.46 o
   6   2   6      312.56      330.68      3.79 o
   7   2   6      121.11      117.70      2.43 o
   8   2   6        2.58        0.36      0.91 o
   9   2   6        2.02        2.88      1.40 o
  10   2   6        1.12        0.90      1.79 o
  11   2   6        0.18       -2.03      2.03 o
 -11   3   6        0.59        0.32      1.92 o
 -10   3   6       20.79       26.62      2.38 o
  -9   3   6       17.90       17.59      1.73 o
  -8   3   6        0.00        0.67      0.93 o
  -7   3   6      110.88      101.63      2.28 o
  -6   3   6      105.62      104.66      2.08 o
  -5   3   6      357.92      352.30      4.82 o
  -4   3   6       16.82       27.87      0.70 o
  -3   3   6        0.83        0.29      0.28 o
  -2   3   6      842.57      866.46      6.14 o
  -1   3   6      464.56      601.79      4.41 o
   0   3   6      236.93      241.80      3.37 o
   1   3   6      498.65      469.34      4.05 o
   2   3   6      308.09      313.91      3.24 o
   3   3   6     1583.60     1749.44     14.34 o
   4   3   6        8.61        5.02      0.49 o
   5   3   6       10.67        6.36      0.63 o
   6   3   6      102.24      111.01      1.96 o
   7   3   6       29.38       31.10      1.43 o
   8   3   6       13.78       17.54      1.62 o
   9   3   6       35.22       41.92      2.38 o
  10   3   6        0.05       -0.90      2.01 o
 -10   4   6       14.59       13.42      1.88 o
  -9   4   6       23.56       22.08      1.92 o
  -8   4   6        0.04        0.77      1.57 o
  -7   4   6        2.37        2.27      1.00 o
  -6   4   6       37.85       33.05      1.42 o
  -5   4   6       68.02       59.72      1.38 o
  -4   4   6        3.57        2.45      0.45 o
  -3   4   6       37.14       54.27      1.03 o
  -2   4   6     1385.60     1527.40     10.45 o
  -1   4   6       51.30       95.03      1.11 o
   0   4   6       48.86       78.64      1.05 o
   1   4   6       63.71       53.64      0.96 o
   2   4   6        2.15        2.89      0.36 o
   3   4   6        1.34        3.44      0.50 o
   4   4   6       18.48       14.90      0.67 o
   5   4   6       46.51       46.34      1.18 o
   6   4   6       18.58       18.63      1.16 o
   7   4   6        8.77        6.15      1.25 o
   8   4   6       14.28       16.21      1.64 o
   9   4   6        4.30        1.34      1.60 o
  10   4   6        0.24       -1.14      1.48 o
 -10   5   6        0.50        0.75      1.89 o
  -9   5   6        0.94        3.39      1.46 o
  -8   5   6        9.25        6.82      1.41 o
  -7   5   6        8.66        6.13      1.23 o
  -6   5   6        0.21        0.00      0.79 o
  -5   5   6       44.87       23.81      1.06 o
  -4   5   6       26.17       29.13      1.36 o
  -3   5   6        0.45        2.68      0.70 o
  -2   5   6      277.31      265.65      2.64 o
  -1   5   6      153.84      169.94      1.50 o
   0   5   6        8.39       10.11      0.43 o
   1   5   6      366.12      331.66      3.16 o
   2   5   6       30.69       32.73      1.22 o
   3   5   6        3.47        3.94      0.42 o
   4   5   6        1.22        0.68      0.56 o
   5   5   6       16.31       14.64      0.85 o
   6   5   6       34.34       24.93      1.59 o
   7   5   6       20.46       27.08      1.78 o
   8   5   6       25.87       28.94      1.99 o
   9   5   6        0.30       -0.68      1.27 o
  10   5   6        1.60        5.98      3.25 o
  -9   6   6        1.41       -1.36      1.36 o
  -8   6   6        0.32       -0.98      1.17 o
  -7   6   6        1.36       -0.41      1.10 o
  -6   6   6        4.24        0.67      0.99 o
  -5   6   6       52.74       48.26      1.59 o
  -4   6   6      107.08      112.96      2.08 o
  -3   6   6      213.42      191.56      2.45 o
  -2   6   6       53.59       55.18      1.10 o
  -1   6   6        2.15        2.52      0.54 o
   0   6   6      143.49      177.58      1.99 o
   1   6   6        2.86        0.85      0.40 o
   2   6   6       74.46       73.52      1.26 o
   3   6   6       55.29       51.51      1.12 o
   4   6   6       38.46       37.12      1.01 o
   5   6   6       55.42       58.80      2.62 o
   6   6   6       10.07       10.52      1.16 o
   7   6   6       21.71       25.97      2.71 o
   8   6   6        0.53        0.98      2.02 o
   9   6   6       15.88       22.28      3.01 o
  -9   7   6        0.05        0.02      2.04 o
  -8   7   6        9.46        8.83      1.69 o
  -7   7   6        0.45        0.81      1.18 o
  -6   7   6        6.07        6.35      1.26 o
  -5   7   6        0.00        0.96      1.00 o
  -4   7   6       60.00       58.22      1.49 o
  -3   7   6       17.84       12.96      0.76 o
  -2   7   6        0.24       -0.57      0.57 o
  -1   7   6       20.39       27.38      1.21 o
   0   7   6        1.88        2.03      0.66 o
   1   7   6      184.66      199.73      2.46 o
   2   7   6        9.24       11.07      0.73 o
   3   7   6        4.54        8.10      0.75 o
   4   7   6        0.42       -1.22      1.30 o
   5   7   6        0.07       -1.43      1.43 o
   6   7   6       17.03       16.30      2.25 o
   7   7   6        3.43        6.52      2.14 o
   8   7   6        6.48       10.00      2.55 o
  -8   8   6        0.09        1.76      2.80 o
  -7   8   6        0.73       -0.35      2.64 o
  -6   8   6       31.76       49.59      3.13 o
  -5   8   6       19.35       19.82      2.84 o
  -4   8   6        2.19        2.39      1.36 o
  -3   8   6       48.09       40.66      1.91 o
  -2   8   6        5.34        7.69      0.85 o
  -1   8   6        6.52        4.49      0.80 o
   0   8   6       46.96       45.71      1.50 o
   1   8   6       27.87       23.63      1.29 o
   2   8   6        0.01        0.59      1.46 o
   3   8   6       54.15       53.59      4.69 o
   4   8   6       10.72        6.57      1.79 o
   5   8   6       11.08        6.74      1.94 o
   6   8   6        2.35       -1.62      1.78 o
   7   8   6       17.41       17.67      2.75 o
   8   8   6        2.32        3.67      2.56 o
  -7   9   6        3.06        0.99      3.19 o
  -6   9   6        0.10       -1.18      2.64 o
  -5   9   6        0.83       -2.29      2.40 o
  -4   9   6        0.35        1.65      2.90 o
  -3   9   6       11.07       10.62      1.66 o
  -2   9   6       62.44       62.95      2.37 o
  -1   9   6        0.11        1.72      1.31 o
   0   9   6       23.04       22.12      1.62 o
   1   9   6       52.03       59.53      2.75 o
   2   9   6       22.87       19.56      1.68 o
   3   9   6        4.76        6.46      2.76 o
   4   9   6        0.06       -2.29      2.29 o
   5   9   6        7.21        5.52      2.92 o
   6   9   6        0.32        2.25      2.92 o
   7   9   6        0.80       -0.83      3.15 o
  -6  10   6        0.18        0.59      3.27 o
  -5  10   6        0.01       -0.67      2.80 o
  -4  10   6        0.44       -2.25      2.25 o
  -3  10   6        0.03        0.36      1.39 o
  -2  10   6        4.30        3.47      1.54 o
  -1  10   6       16.71       15.84      1.98 o
   0  10   6        6.94       11.60      3.45 o
   1  10   6        0.37       -1.10      1.67 o
   2  10   6       25.38       43.30      4.53 o
   3  10   6       20.49       28.13      4.02 o
   4  10   6        0.01       -0.59      2.80 o
   5  10   6        1.21        3.94      3.11 o
  -3  11   6        2.08        3.70      2.80 o
  -2  11   6        0.07       -1.71      2.11 o
  -1  11   6        0.01        1.67      1.53 o
   0  11   6        2.04        0.40      1.83 o
   1  11   6        6.61        7.49      2.92 o
   2  11   6        2.47       -0.63      2.68 o
   3  11   6       10.27       12.65      3.47 o
 -11   0   7       12.66       12.10      3.35 o
  -9   0   7        0.25        1.54      2.32 o
  -7   0   7      182.95      191.71      3.53 o
  -5   0   7      717.71      725.73      8.73 o
  -3   0   7      651.75      740.06      8.58 o
  -1   0   7      732.31      886.66      9.88 o
   1   0   7     3704.30     3981.47     37.01 o
   3   0   7      210.52      283.67      3.48 o
   5   0   7     1545.61     1541.80     15.29 o
   7   0   7      141.19      120.98      2.83 o
   9   0   7       10.98       19.19      3.35 o
  11   0   7       10.42       13.75      3.63 o
 -11   1   7        0.82        4.23      2.07 o
 -10   1   7        2.92        2.44      1.81 o
  -9   1   7        0.71        0.87      1.24 o
  -8   1   7       10.46       13.13      1.11 o
  -7   1   7       46.88       49.96      1.29 o
  -6   1   7       83.23       84.33      1.49 o
  -5   1   7       21.26       22.77      0.78 o
  -4   1   7       73.99       69.89      1.20 o
  -3   1   7      436.47      433.32      3.63 o
  -2   1   7     1019.68     1091.81      8.04 o
  -1   1   7      410.65      407.84      3.17 o
   0   1   7      980.53      990.33      6.94 o
   1   1   7      484.50      502.24      3.80 o
   2   1   7      189.41      295.00      2.61 o
   3   1   7        4.63        1.91      0.34 o
   4   1   7        1.59        6.42      0.44 o
   5   1   7       89.14      106.35      1.54 o
   6   1   7      118.34      125.22      1.83 o
   7   1   7        1.19        0.01      0.66 o
   8   1   7       11.50       11.88      1.89 o
   9   1   7       15.54       15.26      4.67 o
  10   1   7        2.49        3.05      1.99 o
  11   1   7        3.47        2.04      2.46 o
 -11   2   7        1.19        1.83      2.03 o
 -10   2   7        0.03        0.35      1.43 o
  -9   2   7        6.68        4.15      1.43 o
  -8   2   7       51.85       41.76      1.95 o
  -7   2   7       63.68       63.74      1.57 o
  -6   2   7      566.11      566.12      4.81 o
  -5   2   7      172.29      206.76      2.20 o
  -4   2   7        0.37        0.79      0.33 o
  -3   2   7      766.17      731.22      5.66 o
  -2   2   7      704.82      777.58      5.92 o
  -1   2   7      316.25      466.72      3.58 o
   0   2   7       52.73       64.56      0.89 o
   1   2   7      747.55      834.98      5.91 o
   2   2   7      584.23      668.73      5.22 o
   3   2   7       46.76       75.00      1.10 o
   4   2   7       14.66       15.76      0.66 o
   5   2   7      310.13      285.06      2.97 o
   6   2   7       31.65       21.81      1.03 o
   7   2   7        1.17        1.47      0.78 o
   8   2   7       53.44       58.50      2.13 o
   9   2   7       17.61       20.08      2.21 o
  10   2   7        0.48        2.67      1.96 o
 -11   3   7        6.96        6.07      2.18 o
 -10   3   7        3.10        4.90      1.62 o
  -9   3   7        1.61        1.46      1.32 o
  -8   3   7        5.08        7.34      1.24 o
  -7   3   7       52.45       65.12      2.33 o
  -6   3   7      668.22      619.04      6.60 o
  -5   3   7        5.56        7.19      0.45 o
  -4   3   7        5.95        8.79      0.44 o
  -3   3   7       12.23       26.79      0.70 o
  -2   3   7      233.02      259.81      2.28 o
  -1   3   7      109.17      157.89      1.58 o
   0   3   7     1696.95     1797.05     12.17 o
   1   3   7       24.00       24.80      0.66 o
   2   3   7       58.04       28.30      0.96 o
   3   3   7        3.73        2.85      0.47 o
   4   3   7       27.22       25.38      0.82 o
   5   3   7        3.53        3.25      0.58 o
   6   3   7       64.34       51.67      1.77 o
   7   3   7        0.60       -0.87      0.97 o
   8   3   7       20.66       23.50      1.86 o
   9   3   7        1.92        1.15      1.32 o
  10   3   7        2.42       -1.73      3.90 o
 -10   4   7       10.72        9.37      2.27 o
  -9   4   7        2.67        1.97      1.44 o
  -8   4   7       29.92       24.79      1.89 o
  -7   4   7       16.48       18.70      1.33 o
  -6   4   7       35.01       35.96      1.63 o
  -5   4   7       33.46       40.44      1.56 o
  -4   4   7        0.99        1.70      0.49 o
  -3   4   7        2.58        4.49      0.48 o
  -2   4   7      360.96      376.15      3.05 o
  -1   4   7      550.18      598.62      4.48 o
   0   4   7      242.36      283.25      2.57 o
   1   4   7       98.24       86.70      1.30 o
   2   4   7      204.46      174.03      2.04 o
   3   4   7      220.02      203.91      2.47 o
   4   4   7       54.42       47.44      1.05 o
   5   4   7       88.30       81.14      1.45 o
   6   4   7        1.49        1.01      0.80 o
   7   4   7       26.56       28.43      1.84 o
   8   4   7        0.19       -0.99      1.15 o
   9   4   7        2.23        1.64      1.45 o
  10   4   7        2.63        0.76      1.58 o
 -10   5   7        7.20        6.90      1.80 o
  -9   5   7        6.04        4.54      1.53 o
  -8   5   7        0.18       -0.82      1.17 o
  -7   5   7       29.73       28.73      1.83 o
  -6   5   7        9.43        8.52      1.04 o
  -5   5   7        3.49        3.99      0.89 o
  -4   5   7      143.56      150.22      3.03 o
  -3   5   7      250.37      232.89      2.51 o
  -2   5   7       82.01       82.33      1.32 o
  -1   5   7      225.45      214.65      1.86 o
   0   5   7       34.76       33.77      0.77 o
   1   5   7       44.51       44.41      0.98 o
   2   5   7      472.40      462.88      4.28 o
   3   5   7       27.92       19.20      0.78 o
   4   5   7       18.05       18.61      0.83 o
   5   5   7        0.06       -0.49      0.49 o
   6   5   7       38.41       30.86      1.79 o
   7   5   7        0.20       -0.18      1.04 o
   8   5   7        0.22       -1.13      1.13 o
   9   5   7        2.00        0.50      1.53 o
  -9   6   7        3.29        2.75      1.53 o
  -8   6   7        1.83        3.23      1.36 o
  -7   6   7        1.89        4.34      1.27 o
  -6   6   7       14.07       11.82      1.37 o
  -5   6   7       25.06       22.46      1.31 o
  -4   6   7       45.93       37.75      1.21 o
  -3   6   7       19.63       21.76      0.92 o
  -2   6   7        0.21        1.17      0.46 o
  -1   6   7      129.55      123.70      2.23 o
   0   6   7        3.47        2.42      0.44 o
   1   6   7       14.28       13.61      0.65 o
   2   6   7        0.05        0.14      0.46 o
   3   6   7       16.36       14.59      1.02 o
   4   6   7        3.50        0.53      0.56 o
   5   6   7       22.86       15.91      1.26 o
   6   6   7      208.51      191.52      4.05 o
   7   6   7        6.86        7.81      2.66 o
   8   6   7       11.97       12.14      4.96 o
   9   6   7        4.06        5.08      2.44 o
  -9   7   7        0.08       -0.02      2.36 o
  -8   7   7        0.20       -1.13      1.35 o
  -7   7   7        2.78        4.41      1.43 o
  -6   7   7       11.27       16.90      1.87 o
  -5   7   7       16.99       17.99      1.50 o
  -4   7   7       21.00       23.15      1.07 o
  -3   7   7       19.72       15.69      1.07 o
  -2   7   7        0.93        0.74      0.67 o
  -1   7   7       13.49       15.69      1.00 o
   0   7   7       43.10       55.91      1.60 o
   1   7   7        0.39        2.01      0.60 o
   2   7   7      182.27      189.02      2.83 o
   3   7   7        1.72        2.04      0.58 o
   4   7   7        0.03       -0.67      1.18 o
   5   7   7       10.01       15.67      2.13 o
   6   7   7        0.12       -0.61      1.61 o
   7   7   7        7.96        5.75      2.24 o
   8   7   7        0.32       -1.56      2.03 o
  -8   8   7        1.13        0.99      3.35 o
  -7   8   7        3.27        0.75      2.84 o
  -6   8   7       10.72       12.70      1.84 o
  -5   8   7        7.50        6.94      1.73 o
  -4   8   7       25.03       16.87      1.86 o
  -3   8   7       35.29       27.51      1.71 o
  -2   8   7        7.65        6.96      1.01 o
  -1   8   7       10.39       12.64      0.99 o
   0   8   7       50.77       42.90      1.56 o
   1   8   7       15.58       22.48      1.32 o
   2   8   7       90.19       94.60      3.18 o
   3   8   7       14.63       17.46      3.15 o
   4   8   7        3.12        2.27      1.68 o
   5   8   7        1.22        5.63      1.90 o
   6   8   7        0.62       -0.29      3.13 o
   7   8   7        0.71       -0.10      2.06 o
  -7   9   7        5.39       10.88      3.82 o
  -6   9   7        5.09        6.30      3.35 o
  -5   9   7        2.02        0.39      1.38 o
  -4   9   7        2.02        3.37      1.56 o
  -3   9   7        1.63        0.49      1.45 o
  -2   9   7       23.04       29.88      2.24 o
  -1   9   7       39.67       22.18      2.36 o
   0   9   7        8.77       12.28      1.18 o
   1   9   7       28.40       41.03      4.26 o
   2   9   7       57.33       65.30      5.22 o
   3   9   7       11.00       14.22      3.23 o
   4   9   7        0.68        0.83      2.52 o
   5   9   7        1.48        3.11      2.84 o
   6   9   7        9.33       10.80      3.63 o
  -5  10   7        2.36       -0.91      2.88 o
  -4  10   7        0.08        0.75      2.44 o
  -3  10   7        0.71        0.95      1.50 o
  -2  10   7        0.65        3.89      1.53 o
  -1  10   7        8.64        9.68      2.05 o
   0  10   7        3.97        3.62      1.50 o
   1  10   7       42.31       55.95      3.39 o
   2  10   7        2.69        3.23      2.99 o
   3  10   7       11.69       13.79      3.43 o
   4  10   7        5.00        5.08      2.99 o
   5  10   7        0.58       -0.87      2.92 o
  -3  11   7        2.56        0.99      2.72 o
  -2  11   7        5.21        6.21      1.84 o
  -1  11   7        0.03       -1.58      1.58 o
   0  11   7        0.05       -1.64      1.64 o
   1  11   7        8.51        5.16      3.03 o
   2  11   7        0.32        2.09      3.11 o
   3  11   7        3.31        2.44      3.11 o
 -10   0   8        5.89        5.40      2.80 o
  -8   0   8       40.32       40.91      2.71 o
  -6   0   8        7.08       11.39      0.99 o
  -4   0   8      552.56      549.17      6.87 o
  -2   0   8       15.74       32.84      1.01 o
   0   0   8      232.05      259.01      3.56 o
   2   0   8      811.05      926.97      9.41 o
   4   0   8       11.91       11.13      0.71 o
   6   0   8     1092.20     1141.20     11.93 o
   8   0   8       35.36       23.13      3.15 o
  10   0   8        1.01       -2.68      2.68 o
 -11   1   8       10.84       11.76      2.40 o
 -10   1   8        7.31        5.67      2.01 o
  -9   1   8        4.93        2.47      1.31 o
  -8   1   8        2.81       -0.54      0.82 o
  -7   1   8      114.66      121.15      2.08 o
  -6   1   8       38.87       42.24      1.12 o
  -5   1   8        3.44        2.66      0.49 o
  -4   1   8      220.72      225.80      2.49 o
  -3   1   8       12.25        4.34      0.54 o
  -2   1   8      389.90      435.98      3.66 o
  -1   1   8      729.90      812.67      5.88 o
   0   1   8     2114.02     2071.10     14.68 o
   1   1   8      235.14      275.74      2.27 o
   2   1   8     1499.18     1700.76     12.22 o
   3   1   8      205.71      232.94      2.31 o
   4   1   8       84.88       69.03      1.17 o
   5   1   8      428.11      449.22      4.06 o
   6   1   8      270.77      257.23      2.85 o
   7   1   8        6.15        4.74      1.19 o
   8   1   8       80.55       88.40      3.01 o
   9   1   8       25.31       30.13      2.78 o
  10   1   8        9.45       16.68      2.57 o
 -11   2   8        2.33       -0.36      2.82 o
 -10   2   8        0.09        1.49      1.45 o
  -9   2   8       12.57       16.50      1.75 o
  -8   2   8       13.98       15.94      1.63 o
  -7   2   8        0.12        1.26      0.63 o
  -6   2   8       74.49       66.62      1.27 o
  -5   2   8      265.78      249.79      2.57 o
  -4   2   8      128.14      132.21      1.56 o
  -3   2   8      199.99      217.25      2.20 o
  -2   2   8      413.98      560.07      4.51 o
  -1   2   8        3.30       10.32      0.44 o
   0   2   8       61.08       43.50      0.77 o
   1   2   8        0.17       -0.26      0.26 o
   2   2   8      593.79      717.89      5.63 o
   3   2   8        4.14        5.14      0.61 o
   4   2   8       45.46       41.32      0.97 o
   5   2   8        9.14        8.01      0.76 o
   6   2   8      148.67      136.46      2.10 o
   7   2   8        7.35        8.19      0.86 o
   8   2   8       25.37       24.12      1.58 o
   9   2   8        8.60       11.01      2.03 o
  10   2   8        6.47        7.80      2.22 o
 -11   3   8        9.37        3.63      2.19 o
 -10   3   8       26.08       30.08      2.32 o
  -9   3   8       12.07       13.38      1.74 o
  -8   3   8        0.11       -0.74      1.07 o
  -7   3   8       10.31        6.23      1.11 o
  -6   3   8       48.11       40.05      1.77 o
  -5   3   8        5.03        3.11      0.42 o
  -4   3   8       41.66       30.17      0.78 o
  -3   3   8      108.11      123.04      1.51 o
  -2   3   8        5.67        1.24      0.33 o
  -1   3   8       38.63       30.15      0.72 o
   0   3   8        1.35        1.65      0.31 o
   1   3   8       64.88       73.37      1.09 o
   2   3   8       91.54      105.34      1.37 o
   3   3   8       15.79       20.01      0.72 o
   4   3   8       24.08       26.83      0.87 o
   5   3   8       29.07       30.09      0.99 o
   6   3   8       89.16       88.09      1.90 o
   7   3   8        5.82        7.18      0.94 o
   8   3   8        0.01       -1.11      1.11 o
   9   3   8        1.02        0.20      1.38 o
  10   3   8        0.02       -1.79      1.79 o
 -10   4   8        1.49       -0.91      1.47 o
  -9   4   8        0.12       -0.53      1.34 o
  -8   4   8        3.85        3.96      1.35 o
  -7   4   8      145.62      142.47      3.17 o
  -6   4   8       86.58      106.39      2.61 o
  -5   4   8        0.69       -0.34      0.73 o
  -4   4   8      106.56      101.71      1.71 o
  -3   4   8      168.04      144.06      1.63 o
  -2   4   8      431.38      533.08      4.14 o
  -1   4   8      447.74      448.14      3.58 o
   0   4   8       26.26       31.01      0.76 o
   1   4   8      448.94      424.99      4.21 o
   2   4   8        0.07        0.00      0.40 o
   3   4   8       57.67       80.29      1.47 o
   4   4   8       40.17       39.98      1.04 o
   5   4   8      150.51      154.65      3.40 o
   6   4   8      129.39      131.29      2.71 o
   7   4   8        2.74        1.59      0.97 o
   8   4   8        4.30        2.08      1.28 o
   9   4   8        1.53       -0.74      1.31 o
  10   4   8        2.87        2.16      2.97 o
 -10   5   8        0.96       -0.37      1.51 o
  -9   5   8        6.96        9.85      1.70 o
  -8   5   8        0.11        0.12      1.28 o
  -7   5   8        6.76       12.98      1.54 o
  -6   5   8       43.88       42.34      2.26 o
  -5   5   8        3.31        0.13      0.70 o
  -4   5   8        7.98        9.95      0.92 o
  -3   5   8      205.51      169.37      2.11 o
  -2   5   8      265.87      280.60      2.47 o
  -1   5   8        9.03       13.21      0.55 o
   0   5   8      233.73      249.00      2.44 o
   1   5   8       51.77       57.77      1.17 o
   2   5   8       30.95       27.52      0.89 o
   3   5   8       50.67       50.70      1.30 o
   4   5   8       12.46        8.96      0.68 o
   5   5   8       13.87       13.26      0.87 o
   6   5   8        2.51        2.12      0.88 o
   7   5   8        1.36       -0.11      1.12 o
   8   5   8        2.42        1.44      2.72 o
   9   5   8        8.25        8.41      1.77 o
  -9   6   8        0.49        2.91      1.58 o
  -8   6   8       11.91       16.15      1.95 o
  -7   6   8        7.91        9.63      1.51 o
  -6   6   8       13.46       14.02      1.46 o
  -5   6   8        1.90        0.76      1.05 o
  -4   6   8       59.30       61.10      1.57 o
  -3   6   8       64.10       71.64      1.66 o
  -2   6   8       13.33       16.03      0.70 o
  -1   6   8       68.13       58.67      1.66 o
   0   6   8        4.00        2.49      0.49 o
   1   6   8       72.22       81.44      1.44 o
   2   6   8       13.99       24.06      0.88 o
   3   6   8        0.54        1.52      0.58 o
   4   6   8       13.05       13.37      0.87 o
   5   6   8        1.04        1.78      1.44 o
   6   6   8       64.07       58.69      2.40 o
   7   6   8       15.06       14.10      2.42 o
   8   6   8        4.12        5.75      2.31 o
   9   6   8        0.86       -1.49      3.74 o
  -9   7   8        0.47        0.85      1.47 o
  -8   7   8        0.28        1.85      1.44 o
  -7   7   8        2.31        4.49      1.39 o
  -6   7   8        0.01        1.04      1.32 o
  -5   7   8        5.80        9.84      1.71 o
  -4   7   8       11.65       10.09      1.08 o
  -3   7   8      235.28      255.08      4.24 o
  -2   7   8        6.34        8.46      0.92 o
  -1   7   8       93.10      106.62      2.41 o
   0   7   8       13.51       10.20      1.07 o
   1   7   8      324.29      308.02      3.52 o
   2   7   8        5.88        7.05      0.78 o
   3   7   8        6.68        2.76      0.70 o
   4   7   8       26.69       23.16      1.36 o
   5   7   8        4.73        4.17      2.92 o
   6   7   8        0.18        0.13      1.68 o
   7   7   8        6.61        6.74      2.33 o
   8   7   8        0.66       -0.21      2.06 o
  -8   8   8        1.53       -0.20      2.92 o
  -7   8   8        0.67        1.08      2.97 o
  -6   8   8        3.45        4.22      1.76 o
  -5   8   8       18.36       18.38      4.18 o
  -4   8   8       19.53       11.62      1.34 o
  -3   8   8        3.22        4.96      1.20 o
  -2   8   8       42.58       39.66      1.77 o
  -1   8   8        0.06        0.28      0.76 o
   0   8   8      104.09      120.92      2.78 o
   1   8   8       59.81       60.83      2.18 o
   2   8   8       25.73       27.64      7.27 o
   3   8   8        6.98        4.77      2.52 o
   4   8   8        0.97       -0.81      1.54 o
   5   8   8        6.96        7.03      2.08 o
   6   8   8        0.85        4.65      2.09 o
   7   8   8        4.18        5.69      2.29 o
  -7   9   8       16.99       19.35      4.33 o
  -6   9   8       13.46       26.32      4.26 o
  -5   9   8        6.73        3.67      1.57 o
  -4   9   8        0.31        0.52      2.31 o
  -3   9   8        2.37        1.06      1.97 o
  -2   9   8        9.90       11.55      1.82 o
  -1   9   8       10.86        8.70      1.73 o
   0   9   8       39.84       44.84      2.74 o
   1   9   8        1.14        1.28      2.13 o
   2   9   8        0.29        4.19      1.31 o
   3   9   8        1.20        3.07      2.72 o
   4   9   8        0.86        0.20      2.48 o
   5   9   8        1.76        5.28      3.19 o
   6   9   8        2.60        3.23      3.07 o
  -5  10   8        0.13        3.63      2.96 o
  -4  10   8        5.13        4.69      1.68 o
  -3  10   8        0.02        1.65      1.56 o
  -2  10   8        0.77        0.51      3.29 o
  -1  10   8        4.24        3.85      1.63 o
   0  10   8        6.76       12.30      1.90 o
   1  10   8        0.43       -0.34      1.50 o
   2  10   8       29.81       38.46      4.49 o
   3  10   8        3.84        2.05      3.19 o
   4  10   8        1.42       -1.26      2.80 o
   5  10   8        2.15        2.09      3.31 o
  -3  11   8        0.37       -0.98      2.48 o
  -2  11   8        2.41        4.44      1.79 o
  -1  11   8        3.43        4.20      1.70 o
   0  11   8        0.38       -0.19      1.57 o
   1  11   8        0.08        0.47      2.72 o
   2  11   8        6.92        2.92      3.11 o
 -11   0   9        5.10        2.09      2.88 o
  -9   0   9       49.38       46.49      4.53 o
  -7   0   9      456.62      446.59      6.42 o
  -5   0   9       43.40       44.61      1.56 o
  -3   0   9     1520.52     1767.67     19.22 o
  -1   0   9        0.41        3.61      0.59 o
   1   0   9     2460.60     2787.19     26.35 o
   3   0   9      104.54      118.36      2.31 o
   5   0   9      257.20      225.86      3.41 o
   7   0   9       53.50       50.72      2.27 o
   9   0   9        0.07       -1.06      2.44 o
 -11   1   9        3.14        1.14      1.95 o
 -10   1   9        5.13        6.02      2.04 o
  -9   1   9        0.11       -1.25      1.25 o
  -8   1   9       82.21       82.71      2.72 o
  -7   1   9      191.26      194.62      3.34 o
  -6   1   9       20.13       17.95      0.82 o
  -5   1   9      177.44      161.83      2.15 o
  -4   1   9      130.50      154.33      2.00 o
  -3   1   9       12.44       12.40      0.57 o
  -2   1   9       28.82       24.21      0.85 o
  -1   1   9     1499.79     1510.16     13.83 o
   0   1   9        9.27       12.38      1.10 o
   1   1   9        3.76        5.11      0.36 o
   2   1   9      108.79      118.89      1.54 o
   3   1   9       12.15       11.73      0.54 o
   4   1   9      479.68      517.91      4.47 o
   5   1   9      220.21      219.51      2.52 o
   6   1   9       88.57      104.62      1.74 o
   7   1   9       40.54       38.75      1.82 o
   8   1   9       30.40       35.18      2.61 o
   9   1   9        2.60        3.70      2.68 o
  10   1   9       28.70       38.69      6.30 o
 -11   2   9        6.13        6.21      3.84 o
 -10   2   9        1.30        0.86      1.49 o
  -9   2   9        2.85       -0.03      1.40 o
  -8   2   9       36.50       40.68      2.26 o
  -7   2   9      252.37      260.87      3.63 o
  -6   2   9        3.41        5.41      0.58 o
  -5   2   9        7.84        7.05      0.65 o
  -4   2   9       12.52       13.47      0.59 o
  -3   2   9      227.45      255.66      2.54 o
  -2   2   9      277.45      356.76      3.20 o
  -1   2   9       14.10       13.43      0.53 o
   0   2   9      459.58      430.22      3.45 o
   1   2   9      180.97      234.02      2.18 o
   2   2   9      168.16      174.31      1.82 o
   3   2   9       19.01       10.59      0.53 o
   4   2   9      405.86      367.14      3.59 o
   5   2   9       17.27       15.69      0.90 o
   6   2   9       26.82       29.38      1.24 o
   7   2   9        5.35        1.98      0.76 o
   8   2   9        2.40        2.87      1.07 o
   9   2   9        0.13       -2.38      2.38 o
  10   2   9        2.05        2.34      3.47 o
 -10   3   9        0.70       -0.47      1.43 o
  -9   3   9        6.55        4.86      1.50 o
  -8   3   9        5.97        5.25      1.42 o
  -7   3   9        2.13        0.25      0.89 o
  -6   3   9        1.76        2.42      0.71 o
  -5   3   9        2.74        0.39      0.41 o
  -4   3   9       10.94        9.34      0.55 o
  -3   3   9       18.16       14.42      0.60 o
  -2   3   9       42.25       71.18      1.16 o
  -1   3   9        3.87        5.93      0.42 o
   0   3   9       55.22       67.70      1.02 o
   1   3   9      189.37      174.92      1.85 o
   2   3   9        0.12        0.06      0.34 o
   3   3   9       68.64       59.22      0.96 o
   4   3   9        0.30        0.52      0.47 o
   5   3   9       27.86       26.35      0.98 o
   6   3   9        1.40        0.37      0.70 o
   7   3   9        4.99        7.03      1.20 o
   8   3   9       11.88        8.46      1.54 o
   9   3   9        0.56        1.05      1.45 o
  10   3   9        0.01       -1.90      1.90 o
 -10   4   9        1.26        0.56      1.57 o
  -9   4   9       10.60       13.13      2.36 o
  -8   4   9        5.12        4.49      1.40 o
  -7   4   9        1.48       -0.20      0.94 o
  -6   4   9      183.36      158.46      3.26 o
  -5   4   9        0.22       -0.70      0.70 o
  -4   4   9       58.43       70.48      1.14 o
  -3   4   9      185.54      190.67      2.07 o
  -2   4   9       47.30       65.76      1.07 o
  -1   4   9      143.99      134.43      1.58 o
   0   4   9        4.44        4.82      0.39 o
   1   4   9        4.84        5.36      0.45 o
   2   4   9       39.82       46.73      0.98 o
   3   4   9       43.78       61.45      1.36 o
   4   4   9        6.04        7.94      0.63 o
   5   4   9      267.05      232.86      3.19 o
   6   4   9      140.47      127.64      2.53 o
   7   4   9        3.37        3.31      1.03 o
   8   4   9        1.12        0.52      1.28 o
   9   4   9        0.30       -1.33      1.33 o
 -10   5   9        0.00       -1.84      3.02 o
  -9   5   9        0.71        0.82      1.51 o
  -8   5   9        0.16       -0.35      1.23 o
  -7   5   9       33.14       37.75      2.27 o
  -6   5   9        0.12       -0.89      0.89 o
  -5   5   9       74.30       69.73      2.14 o
  -4   5   9       74.88       54.71      1.54 o
  -3   5   9        9.81       13.90      0.75 o
  -2   5   9       50.16       49.48      0.95 o
  -1   5   9        0.17        0.01      0.36 o
   0   5   9      154.15      140.45      1.73 o
   1   5   9       83.52       90.21      1.52 o
   2   5   9       92.36      110.97      1.72 o
   3   5   9        1.03        2.07      0.46 o
   4   5   9        0.09       -0.62      0.62 o
   5   5   9      111.77       91.14      2.53 o
   6   5   9        6.71        7.10      1.29 o
   7   5   9        0.30        0.22      1.13 o
   8   5   9        1.54        0.17      1.32 o
   9   5   9        0.35       -1.13      1.56 o
  -9   6   9        5.32        3.26      2.84 o
  -8   6   9        5.64        6.77      1.63 o
  -7   6   9        1.49        1.03      1.28 o
  -6   6   9        0.02        0.53      0.94 o
  -5   6   9        7.23        6.81      1.05 o
  -4   6   9       20.27       21.71      1.21 o
  -3   6   9       15.91       12.42      1.15 o
  -2   6   9       98.42       98.93      1.73 o
  -1   6   9      153.60      165.25      2.25 o
   0   6   9        2.14        1.83      0.54 o
   1   6   9      260.87      245.68      2.82 o
   2   6   9        0.02        0.39      0.52 o
   3   6   9       30.64       28.89      1.13 o
   4   6   9        4.90        5.52      0.79 o
   5   6   9        1.23       -0.93      0.93 o
   6   6   9        0.02       -1.02      1.02 o
   7   6   9       38.35       38.89      3.31 o
   8   6   9        9.03        9.10      2.50 o
  -8   7   9        3.51        5.72      1.65 o
  -7   7   9        2.83        6.24      1.45 o
  -6   7   9        2.26        4.53      1.14 o
  -5   7   9       32.02       34.00      1.96 o
  -4   7   9       42.30       33.32      1.46 o
  -3   7   9        4.96        3.80      0.99 o
  -2   7   9      315.74      292.54      4.55 o
  -1   7   9       22.75       19.58      1.18 o
   0   7   9      137.68      152.54      2.82 o
   1   7   9       65.23       78.88      1.78 o
   2   7   9       74.39       64.92      1.72 o
   3   7   9        0.42        1.11      0.94 o
   4   7   9        0.24       -0.90      0.90 o
   5   7   9       41.67       25.02      3.55 o
   6   7   9        0.02       -1.47      1.80 o
   7   7   9        0.49       -1.12      1.98 o
   8   7   9        0.00        0.52      2.16 o
  -8   8   9        0.00        3.90      3.47 o
  -7   8   9        1.21        0.55      2.32 o
  -6   8   9        0.52       -1.40      1.40 o
  -5   8   9        4.14        6.85      2.01 o
  -4   8   9        1.05       -0.32      1.47 o
  -3   8   9       19.35       13.12      2.90 o
  -2   8   9        5.69        2.19      1.12 o
  -1   8   9       14.83       16.07      1.28 o
   0   8   9        7.75        6.74      1.08 o
   1   8   9       82.50       83.93      2.60 o
   2   8   9       21.48       21.00      1.84 o
   3   8   9        8.91        7.54      1.91 o
   4   8   9        0.47       -0.71      1.61 o
   5   8   9        2.84        1.36      3.39 o
   6   8   9        1.32        0.02      2.00 o
   7   8   9        0.71        5.58      3.37 o
  -6   9   9        5.99       10.39      1.60 o
  -5   9   9        0.03        2.03      1.60 o
  -4   9   9        0.65       -1.16      1.45 o
  -3   9   9        2.05        0.98      1.49 o
  -2   9   9        0.73       -0.07      1.49 o
  -1   9   9        2.94        7.99      1.73 o
   0   9   9        3.26        2.98      1.58 o
   1   9   9       20.31       35.30      2.48 o
   2   9   9        9.49        9.97      2.01 o
   3   9   9        4.78        2.68      2.88 o
   4   9   9        2.35        2.21      2.84 o
   5   9   9        3.04        3.66      3.11 o
   6   9   9        2.23        4.06      3.35 o
  -5  10   9        6.63        7.53      3.23 o
  -4  10   9        0.00        2.71      2.64 o
  -3  10   9        4.52        2.39      1.91 o
  -2  10   9        0.14        0.06      1.50 o
  -1  10   9        0.98        4.78      1.64 o
   0  10   9        0.79        2.08      2.56 o
   1  10   9        5.71        9.75      1.79 o
   2  10   9        1.86        2.21      2.88 o
   3  10   9        3.43        4.85      2.99 o
   4  10   9        0.02       -2.60      2.60 o
  -2  11   9        0.80        3.07      1.74 o
  -1  11   9        0.17        0.44      3.49 o
   0  11   9        4.42        5.83      2.82 o
   1  11   9        4.74       -1.97      2.76 o
 -10   0  10       10.25       10.91      3.23 o
  -8   0  10       26.12       30.90      2.84 o
  -6   0  10      321.02      305.95      5.67 o
  -4   0  10        0.07        2.40      0.69 o
  -2   0  10      453.89      460.66      5.98 o
   0   0  10       17.30       11.05      0.76 o
   2   0  10     1177.37     1356.21     13.55 o
   4   0  10      206.38      178.94      3.27 o
   6   0  10      156.76      152.34      3.26 o
   8   0  10        8.60       13.67      2.88 o
  10   0  10        0.23        4.89      3.19 o
 -11   1  10        1.95        3.78      2.13 o
 -10   1  10       12.80       10.86      2.28 o
  -9   1  10        3.71        3.60      1.92 o
  -8   1  10        7.31        4.07      1.24 o
  -7   1  10       54.24       62.63      1.94 o
  -6   1  10       84.04       74.27      1.52 o
  -5   1  10       48.08       44.80      1.19 o
  -4   1  10        8.27        8.76      0.63 o
  -3   1  10      247.88      302.29      2.93 o
  -2   1  10      461.46      446.42      3.67 o
  -1   1  10      453.44      417.30      3.86 o
   0   1  10      357.79      376.35      3.36 o
   1   1  10     1197.81     1332.83      9.39 o
   2   1  10        0.02        0.09      0.25 o
   3   1  10        2.40        6.19      0.50 o
   4   1  10        0.00       -0.49      0.49 o
   5   1  10     1704.98     1579.29     11.88 o
   6   1  10      136.64      121.65      2.16 o
   7   1  10        4.91        4.62      1.06 o
   8   1  10        4.91        3.22      1.74 o
   9   1  10        2.90        1.07      1.81 o
  10   1  10       11.71       15.85      5.36 o
 -10   2  10        1.14        4.12      1.65 o
  -9   2  10        0.43        0.67      1.43 o
  -8   2  10       82.68       79.34      3.75 o
  -7   2  10        0.12        0.00      0.83 o
  -6   2  10       21.61       22.84      0.93 o
  -5   2  10      190.03      179.66      2.18 o
  -4   2  10        8.34       12.14      0.60 o
  -3   2  10      425.85      470.51      4.10 o
  -2   2  10      125.72      152.73      1.82 o
  -1   2  10      283.00      292.89      2.80 o
   0   2  10      173.08      139.65      1.59 o
   1   2  10       31.08       30.65      0.76 o
   2   2  10       11.37       11.19      0.51 o
   3   2  10      143.39      142.53      1.78 o
   4   2  10       25.14       21.57      0.91 o
   5   2  10      710.04      717.57      6.89 o
   6   2  10       15.36       10.53      0.91 o
   7   2  10       19.79       18.01      1.40 o
   8   2  10        0.01       -1.15      1.15 o
   9   2  10        6.96        8.53      2.03 o
  10   2  10        5.45        1.83      2.17 o
 -10   3  10        0.15       -1.43      1.43 o
  -9   3  10        0.80        0.09      1.40 o
  -8   3  10        0.76        2.66      1.33 o
  -7   3  10        3.34        3.74      1.06 o
  -6   3  10        0.04       -0.69      0.69 o
  -5   3  10        7.72        6.52      0.55 o
  -4   3  10       11.54       19.51      0.74 o
  -3   3  10       63.33       49.43      1.05 o
  -2   3  10        8.92       13.14      0.60 o
  -1   3  10      342.38      329.72      2.92 o
   0   3  10       23.06       18.61      0.63 o
   1   3  10       10.91       14.43      0.63 o
   2   3  10        1.03        1.99      0.41 o
   3   3  10       54.37       44.08      0.88 o
   4   3  10        6.23        7.63      0.67 o
   5   3  10       35.65       27.46      1.20 o
   6   3  10        9.46       11.22      0.92 o
   7   3  10        0.66       -0.42      1.47 o
   8   3  10        1.79       -0.79      1.26 o
   9   3  10       17.21       22.24      2.57 o
  10   3  10        3.59        4.58      2.20 o
 -10   4  10        4.74        7.28      1.83 o
  -9   4  10        1.89        2.65      1.55 o
  -8   4  10        2.20        3.79      1.38 o
  -7   4  10        8.28        6.28      1.28 o
  -6   4  10        2.29        1.70      1.02 o
  -5   4  10       39.86       29.09      1.25 o
  -4   4  10        1.10        0.65      0.43 o
  -3   4  10      402.81      439.01      3.90 o
  -2   4  10      224.72      218.81      2.22 o
  -1   4  10        0.92        7.80      0.50 o
   0   4  10      258.91      270.55      2.52 o
   1   4  10      131.53      148.31      1.81 o
   2   4  10       18.86       21.55      0.87 o
   3   4  10       11.91       14.28      0.76 o
   4   4  10       22.32       23.43      0.93 o
   5   4  10       38.17       32.77      1.38 o
   6   4  10       34.90       30.10      1.65 o
   7   4  10        0.07        0.20      0.93 o
   8   4  10       14.27       16.66      1.88 o
   9   4  10        1.69        3.07      1.58 o
  -9   5  10        0.32       -0.59      1.42 o
  -8   5  10        1.41        1.10      1.83 o
  -7   5  10        0.19        1.62      1.97 o
  -6   5  10        4.05        7.08      1.66 o
  -5   5  10        6.48        2.87      0.98 o
  -4   5  10       57.66       60.64      1.67 o
  -3   5  10      426.05      449.84      4.02 o
  -2   5  10      119.74      122.65      1.56 o
  -1   5  10       66.73       57.93      1.06 o
   0   5  10      300.15      274.04      2.78 o
   1   5  10      211.15      199.24      2.49 o
   2   5  10        0.07       -0.07      0.48 o
   3   5  10        0.45        0.36      0.55 o
   4   5  10       30.48       24.40      1.07 o
   5   5  10       12.60       10.01      1.10 o
   6   5  10        0.08       -0.69      1.63 o
   7   5  10        1.86        0.03      1.15 o
   8   5  10        0.90        2.10      1.47 o
   9   5  10        0.03       -1.35      1.35 o
  -9   6  10        8.02        8.11      1.84 o
  -8   6  10        6.68        6.64      1.64 o
  -7   6  10       40.90       44.06      3.32 o
  -6   6  10        0.25        0.64      0.98 o
  -5   6  10        4.25        3.09      1.00 o
  -4   6  10      167.46      151.99      2.87 o
  -3   6  10        1.26        3.70      0.69 o
  -2   6  10        0.97        1.83      0.62 o
  -1   6  10       52.41       48.80      1.56 o
   0   6  10      701.06      671.85      6.01 o
   1   6  10       10.00       10.17      0.81 o
   2   6  10       58.83       65.20      1.52 o
   3   6  10        9.86       11.53      0.95 o
   4   6  10       23.73       20.67      1.44 o
   5   6  10        1.46       -0.05      1.41 o
   6   6  10        8.41        8.94      1.39 o
   7   6  10        0.02       -1.80      1.94 o
   8   6  10        0.11       -1.15      2.10 o
  -8   7  10       43.49       58.54      2.88 o
  -7   7  10        2.71        3.65      1.45 o
  -6   7  10        0.12       -0.52      1.74 o
  -5   7  10        5.30        4.07      2.12 o
  -4   7  10        6.35        2.90      2.16 o
  -3   7  10       86.80       74.42      2.32 o
  -2   7  10       17.11       18.86      1.46 o
  -1   7  10      129.06      124.04      2.59 o
   0   7  10        2.32        3.19      0.97 o
   1   7  10        0.06       -0.37      0.66 o
   2   7  10        0.77        2.63      1.20 o
   3   7  10       12.48        7.99      1.25 o
   4   7  10       13.03       16.88      1.71 o
   5   7  10        4.07        3.44      1.89 o
   6   7  10        3.92       -0.19      3.09 o
   7   7  10        1.23        1.68      2.16 o
   8   7  10        3.38        2.53      2.50 o
  -7   8  10        8.75       14.01      2.27 o
  -6   8  10        0.95       -1.16      1.22 o
  -5   8  10       11.87       11.92      1.98 o
  -4   8  10        7.31        5.08      1.69 o
  -3   8  10        0.01       -1.31      1.31 o
  -2   8  10        0.03        0.09      1.11 o
  -1   8  10        1.61        0.44      1.14 o
   0   8  10        0.62        0.73      1.02 o
   1   8  10        5.47        7.39      1.92 o
   2   8  10        2.41        1.01      1.36 o
   3   8  10        3.43        2.30      2.03 o
   4   8  10       13.54       14.70      2.78 o
   5   8  10        1.23        0.77      1.83 o
   6   8  10        0.62        3.08      2.16 o
   7   8  10        0.09       -2.04      2.04 o
  -6   9  10        6.42        9.80      1.95 o
  -5   9  10        0.12        0.29      2.86 o
  -4   9  10        7.84       15.14      2.02 o
  -3   9  10        4.29        5.96      1.80 o
  -2   9  10        3.10        4.29      1.69 o
  -1   9  10        9.64        9.55      2.25 o
   0   9  10        5.49        2.93      2.54 o
   1   9  10        0.03        0.66      1.81 o
   2   9  10        2.57        0.82      1.36 o
   3   9  10        4.96        4.85      2.80 o
   4   9  10        0.47        0.79      2.80 o
   5   9  10        1.80        3.19      2.99 o
  -4  10  10        4.04        1.31      1.79 o
  -3  10  10        1.53        0.69      1.67 o
  -2  10  10        4.83       15.24      2.52 o
  -1  10  10        0.41       -0.60      1.57 o
   0  10  10        0.77        2.20      1.59 o
   1  10  10        0.01       -1.37      1.37 o
   2  10  10        2.17        2.88      2.99 o
   3  10  10        0.14        3.07      3.27 o
   4  10  10        0.06       -1.65      2.88 o
  -1  11  10        1.98        7.09      5.58 o
   0  11  10        0.43        3.44      1.79 o
 -11   0  11        7.87        6.74      3.39 o
  -9   0  11       20.31       24.15      3.66 o
  -7   0  11      193.27      191.28      4.33 o
  -5   0  11        0.08       -0.03      0.73 o
  -3   0  11       17.15       17.52      0.99 o
  -1   0  11       69.56       74.25      1.65 o
   1   0  11      397.75      405.43      4.90 o
   3   0  11      801.70      620.12      7.84 o
   5   0  11      545.38      532.95      7.29 o
   7   0  11       27.52       33.02      3.51 o
   9   0  11       18.34       22.58      3.90 o
 -10   1  11        0.03        0.79      1.98 o
  -9   1  11       36.73       35.38      2.71 o
  -8   1  11      170.63      181.11      3.86 o
  -7   1  11        0.09       -0.10      0.97 o
  -6   1  11       41.24       38.04      1.27 o
  -5   1  11       10.95       10.89      0.73 o
  -4   1  11      114.23      126.32      1.69 o
  -3   1  11      139.13      137.23      1.81 o
  -2   1  11        1.80        1.73      0.40 o
  -1   1  11      118.41      128.33      1.76 o
   0   1  11      482.78      494.62      4.25 o
   1   1  11       76.50       75.42      1.66 o
   2   1  11       10.26        5.38      0.44 o
   3   1  11        1.99        0.86      0.45 o
   4   1  11       43.41       37.30      1.09 o
   5   1  11       35.20       41.62      1.28 o
   6   1  11       51.05       42.39      1.50 o
   7   1  11        4.77        3.26      1.26 o
   8   1  11        0.01        0.47      1.57 o
   9   1  11        6.33        6.11      2.10 o
  10   1  11        0.85       -2.16      2.16 o
 -10   2  11       11.94       15.04      3.59 o
  -9   2  11        8.77        6.80      1.61 o
  -8   2  11        0.13       -1.19      1.19 o
  -7   2  11      125.64      109.80      3.16 o
  -6   2  11       61.90       62.46      1.44 o
  -5   2  11        9.42       10.89      0.68 o
  -4   2  11      275.97      306.89      2.95 o
  -3   2  11        1.44        0.60      0.44 o
  -2   2  11      126.39      145.31      1.83 o
  -1   2  11       13.61       14.87      0.62 o
   0   2  11      347.40      346.29      2.91 o
   1   2  11        3.12        6.40      0.53 o
   2   2  11      140.88      163.08      1.87 o
   3   2  11      377.41      386.06      3.45 o
   4   2  11       19.53       17.37      0.98 o
   5   2  11      138.92      131.60      3.60 o
   6   2  11       16.01       17.41      1.03 o
   7   2  11        0.41        0.09      0.99 o
   8   2  11       16.22       19.43      1.90 o
   9   2  11        0.87        1.30      1.80 o
  10   2  11        0.26       -3.16      4.29 o
 -10   3  11        0.18       -0.62      1.61 o
  -9   3  11        1.16        2.19      1.85 o
  -8   3  11        2.26        2.05      1.37 o
  -7   3  11        4.29        1.15      1.26 o
  -6   3  11       48.27       40.75      1.92 o
  -5   3  11       13.66        8.31      0.63 o
  -4   3  11       13.39       11.26      0.66 o
  -3   3  11      190.94      191.80      2.23 o
  -2   3  11        2.25        4.04      0.48 o
  -1   3  11      127.39      114.84      1.51 o
   0   3  11      205.16      249.90      2.44 o
   1   3  11        9.44       14.58      0.59 o
   2   3  11       45.23       63.11      1.12 o
   3   3  11       79.31       67.67      1.11 o
   4   3  11      232.68      209.44      2.69 o
   5   3  11        6.62        7.40      0.86 o
   6   3  11        3.89        4.11      0.88 o
   7   3  11       26.33       26.36      1.95 o
   8   3  11        0.01        1.47      1.39 o
   9   3  11       18.50       27.84      2.83 o
 -10   4  11        1.25        0.29      1.68 o
  -9   4  11        3.69        5.04      2.00 o
  -8   4  11       40.01       40.54      2.45 o
  -7   4  11        3.30        1.65      1.25 o
  -6   4  11        1.09       -0.91      0.91 o
  -5   4  11      137.19      122.98      3.02 o
  -4   4  11       13.86       13.65      0.69 o
  -3   4  11       15.88       21.15      0.80 o
  -2   4  11       61.40       68.67      1.21 o
  -1   4  11        0.28        0.41      0.42 o
   0   4  11       46.08       43.61      0.97 o
   1   4  11       50.75       44.62      1.04 o
   2   4  11       17.93       16.60      0.89 o
   3   4  11        6.70        5.64      0.68 o
   4   4  11        0.70        2.29      0.67 o
   5   4  11        3.48        6.09      0.89 o
   6   4  11       49.17       48.36      2.01 o
   7   4  11       13.21       10.90      1.63 o
   8   4  11        4.88        5.10      1.66 o
   9   4  11       13.03       15.28      2.06 o
  -9   5  11        9.27        9.83      2.01 o
  -8   5  11        2.31        5.52      1.84 o
  -7   5  11        3.27        1.57      1.34 o
  -6   5  11        6.60        6.81      1.29 o
  -5   5  11        1.24        1.12      0.94 o
  -4   5  11        1.15        0.17      0.76 o
  -3   5  11      124.21      107.74      1.72 o
  -2   5  11      388.65      382.78      3.40 o
  -1   5  11      167.41      171.80      1.95 o
   0   5  11      120.13      111.31      1.77 o
   1   5  11      207.80      187.02      2.45 o
   2   5  11       18.95       14.26      0.80 o
   3   5  11        0.44        2.16      0.76 o
   4   5  11       73.91       65.98      1.80 o
   5   5  11       67.47       71.05      2.41 o
   6   5  11        1.60        0.21      1.19 o
   7   5  11        2.75        1.25      1.22 o
   8   5  11        6.23        7.45      1.73 o
   9   5  11       12.29       21.26      4.64 o
  -9   6  11        0.07       -0.38      1.78 o
  -8   6  11        1.46        1.39      1.52 o
  -7   6  11       11.28        6.61      1.56 o
  -6   6  11        0.08        0.17      1.05 o
  -5   6  11        1.42        1.56      1.00 o
  -4   6  11        2.58        2.71      0.89 o
  -3   6  11      243.31      212.92      3.14 o
  -2   6  11        2.10        2.77      0.73 o
  -1   6  11        0.02       -0.56      0.56 o
   0   6  11      114.49      121.91      1.96 o
   1   6  11      404.80      391.81      4.35 o
   2   6  11        2.84        1.39      0.68 o
   3   6  11        2.11        0.71      0.89 o
   4   6  11        3.68        1.49      0.83 o
   5   6  11        3.12        4.22      1.25 o
   6   6  11        0.02       -1.16      1.16 o
   7   6  11        0.26       -1.44      1.89 o
   8   6  11        4.34        0.84      2.27 o
  -8   7  11       27.76       41.09      2.59 o
  -7   7  11       22.65       24.94      2.10 o
  -6   7  11        6.14        4.98      1.22 o
  -5   7  11        8.92        9.52      2.82 o
  -4   7  11        0.89        1.58      1.42 o
  -3   7  11        6.25        4.77      1.27 o
  -2   7  11        0.86        1.11      1.12 o
  -1   7  11        0.56        0.05      0.88 o
   0   7  11        0.22        0.35      0.88 o
   1   7  11        9.92        8.73      0.95 o
   2   7  11       14.42       14.59      1.56 o
   3   7  11       25.14       23.72      2.16 o
   4   7  11        1.11        0.41      1.14 o
   5   7  11        9.05        9.68      2.19 o
   6   7  11        4.54        3.95      2.18 o
   7   7  11        0.04        2.29      2.20 o
  -7   8  11        0.57       -1.75      4.02 o
  -6   8  11        4.07        4.71      1.49 o
  -5   8  11        0.88        1.98      1.68 o
  -4   8  11        8.60        8.26      1.86 o
  -3   8  11        2.05       -0.97      1.52 o
  -2   8  11        2.77        5.75      1.30 o
  -1   8  11        0.00        0.11      1.41 o
   0   8  11        7.84       10.99      1.81 o
   1   8  11        7.85        4.74      1.20 o
   2   8  11        0.44        1.56      2.11 o
   3   8  11        1.01        0.42      1.25 o
   4   8  11        0.19       -1.28      2.44 o
   5   8  11       19.22       22.67      2.78 o
   6   8  11        1.65       -0.25      2.07 o
  -6   9  11        2.69        2.94      1.87 o
  -5   9  11        2.13        1.00      1.65 o
  -4   9  11        0.52       -1.15      3.76 o
  -3   9  11       13.75       15.36      2.14 o
  -2   9  11        0.18        0.54      1.62 o
  -1   9  11        8.79        6.99      1.86 o
   0   9  11        0.18        0.59      1.57 o
   1   9  11        6.41        0.74      1.55 o
   2   9  11        0.05        1.30      1.47 o
   3   9  11        0.05        0.67      2.68 o
   4   9  11        3.46       -2.05      2.84 o
   5   9  11        0.10       -2.25      2.84 o
  -4  10  11        3.84        2.11      1.82 o
  -3  10  11        3.14        4.10      1.97 o
  -2  10  11        1.23        2.87      1.77 o
  -1  10  11        0.49       -2.23      2.84 o
   0  10  11        4.72        8.52      1.93 o
   1  10  11        0.20       -0.23      1.56 o
   2  10  11        0.60       -1.42      2.84 o
   3  10  11        5.07        4.96      3.27 o
 -10   0  12        0.60       -2.05      2.64 o
  -8   0  12       17.47       19.06      2.20 o
  -6   0  12        3.25        3.78      1.08 o
  -4   0  12      705.57      756.78      9.46 o
  -2   0  12      984.69      998.16     11.73 o
   0   0  12      294.57      376.05      5.21 o
   2   0  12      765.20      709.53      7.88 o
   4   0  12      158.28      139.59      3.04 o
   6   0  12        0.71        0.55      2.09 o
   8   0  12        0.62       -1.46      2.29 o
  10   0  12       59.25       69.27      5.99 o
 -10   1  12        0.21        0.68      1.88 o
  -9   1  12        3.27        2.83      1.53 o
  -8   1  12        6.71        4.61      1.27 o
  -7   1  12      150.19      134.28      3.19 o
  -6   1  12       25.95       21.83      1.20 o
  -5   1  12      131.47      130.24      1.93 o
  -4   1  12      120.98      123.78      1.74 o
  -3   1  12      234.51      246.82      2.69 o
  -2   1  12       16.73       12.62      0.61 o
  -1   1  12       17.09       20.67      0.80 o
   0   1  12       29.56       44.92      1.02 o
   1   1  12      304.35      306.55      2.88 o
   2   1  12        0.08       -0.23      0.31 o
   3   1  12       52.34       55.84      1.18 o
   4   1  12      332.12      320.55      3.33 o
   5   1  12       16.64       15.86      0.88 o
   6   1  12       34.00       34.43      1.71 o
   7   1  12       18.78       21.14      3.01 o
   8   1  12       11.99        7.01      1.99 o
   9   1  12        0.77        0.82      2.10 o
 -10   2  12        0.54       -0.11      1.56 o
  -9   2  12        0.54        0.06      1.46 o
  -8   2  12       14.32       16.33      1.82 o
  -7   2  12        0.93        0.14      0.99 o
  -6   2  12        1.61        0.58      0.75 o
  -5   2  12       24.60       26.55      0.96 o
  -4   2  12       53.47       55.89      1.21 o
  -3   2  12      493.20      497.79      4.46 o
  -2   2  12       51.85       52.40      1.13 o
  -1   2  12      113.14      120.67      1.68 o
   0   2  12       21.90       28.29      0.83 o
   1   2  12      265.76      275.10      2.67 o
   2   2  12      315.82      279.66      2.60 o
   3   2  12       61.92       73.27      1.32 o
   4   2  12      497.20      469.30      5.56 o
   5   2  12       47.48       52.02      1.64 o
   6   2  12        2.65        2.50      0.86 o
   7   2  12        6.32        4.57      1.37 o
   8   2  12       18.35       26.71      3.82 o
   9   2  12        4.30        4.77      2.20 o
 -10   3  12        4.00        1.16      2.16 o
  -9   3  12        9.19        6.01      1.63 o
  -8   3  12        4.47        4.72      1.51 o
  -7   3  12        4.86        4.91      1.43 o
  -6   3  12        9.74        6.81      1.19 o
  -5   3  12      193.24      187.42      2.47 o
  -4   3  12      215.77      208.41      2.48 o
  -3   3  12       24.68       26.73      1.35 o
  -2   3  12      454.50      404.02      3.77 o
  -1   3  12      225.19      224.42      2.49 o
   0   3  12      588.17      558.55      4.80 o
   1   3  12       12.99       12.70      0.59 o
   2   3  12        8.39        9.75      0.59 o
   3   3  12        2.01        2.47      0.48 o
   4   3  12     1062.98      985.81      9.10 o
   5   3  12      106.69       95.36      2.31 o
   6   3  12       21.23       19.68      1.44 o
   7   3  12        0.92        1.45      1.33 o
   8   3  12        0.42        1.36      1.47 o
   9   3  12        0.36       -0.02      1.96 o
 -10   4  12        7.73        8.03      2.01 o
  -9   4  12        1.28        0.16      1.58 o
  -8   4  12        4.89        5.97      1.66 o
  -7   4  12        8.12        9.79      1.57 o
  -6   4  12        3.40        1.12      1.02 o
  -5   4  12       63.90       63.31      1.95 o
  -4   4  12       29.03       22.16      1.38 o
  -3   4  12        2.59        3.41      0.57 o
  -2   4  12       73.28       72.37      1.37 o
  -1   4  12      269.96      231.92      2.44 o
   0   4  12      201.93      175.73      2.02 o
   1   4  12        6.64        5.83      0.61 o
   2   4  12        0.32        0.16      0.53 o
   3   4  12      157.79      139.88      2.27 o
   4   4  12       39.12       46.98      1.69 o
   5   4  12        1.38        2.66      0.84 o
   6   4  12       10.42       11.77      1.27 o
   7   4  12        1.11       -1.22      1.22 o
   8   4  12        0.37        3.40      1.59 o
   9   4  12        2.37        5.79      2.67 o
  -9   5  12       22.73       31.69      2.52 o
  -8   5  12       27.71       40.44      2.56 o
  -7   5  12        1.71        1.76      1.33 o
  -6   5  12        6.95        5.83      1.07 o
  -5   5  12        9.34        8.92      1.24 o
  -4   5  12        0.40        0.05      0.78 o
  -3   5  12       31.43       32.91      1.07 o
  -2   5  12      226.33      200.71      2.25 o
  -1   5  12       80.79       95.65      1.48 o
   0   5  12       39.39       49.16      1.34 o
   1   5  12        3.28        5.58      0.70 o
   2   5  12       15.96       12.45      0.92 o
   3   5  12      117.58      113.52      2.49 o
   4   5  12       17.82       13.33      1.04 o
   5   5  12        2.51        0.27      0.93 o
   6   5  12        2.08       -0.81      1.13 o
   7   5  12        0.97       -0.75      1.41 o
   8   5  12       33.02       43.48      2.67 o
  -8   6  12        6.74       11.33      1.84 o
  -7   6  12        0.02       -0.01      1.38 o
  -6   6  12       16.65       10.54      1.36 o
  -5   6  12        0.85        3.65      1.11 o
  -4   6  12       84.11       77.57      2.43 o
  -3   6  12        7.15        6.77      1.10 o
  -2   6  12       31.19       35.95      2.10 o
  -1   6  12        2.97        2.52      0.72 o
   0   6  12       18.21       18.63      1.05 o
   1   6  12       15.00       14.51      0.99 o
   2   6  12       13.44       15.52      1.10 o
   3   6  12        1.70        0.59      0.89 o
   4   6  12        3.99        3.32      1.18 o
   5   6  12        6.91        1.66      1.31 o
   6   6  12        0.19       -1.17      1.17 o
   7   6  12        3.15        5.20      2.33 o
   8   6  12        0.00        0.60      2.22 o
  -8   7  12        0.32       -0.76      1.55 o
  -7   7  12        7.18        9.63      1.79 o
  -6   7  12        0.20       -0.43      1.30 o
  -5   7  12        0.06       -0.59      1.55 o
  -4   7  12       11.11        9.16      1.89 o
  -3   7  12        0.87        3.09      1.27 o
  -2   7  12       22.08       22.98      1.85 o
  -1   7  12        0.05       -1.27      1.27 o
   0   7  12       13.92       15.98      1.49 o
   1   7  12        9.30        6.70      1.09 o
   2   7  12        0.58        1.60      0.94 o
   3   7  12        5.70        3.74      1.23 o
   4   7  12        3.72        3.08      1.68 o
   5   7  12        0.00       -0.45      3.05 o
   6   7  12        0.79       -0.91      2.00 o
   7   7  12        0.00       -1.47      2.60 o
  -7   8  12        0.48        1.09      2.31 o
  -6   8  12        0.12        1.15      1.48 o
  -5   8  12        2.82        0.65      2.48 o
  -4   8  12       51.53       54.84      3.33 o
  -3   8  12        4.40        4.10      1.80 o
  -2   8  12        3.51        6.93      2.70 o
  -1   8  12       23.28       23.12      2.35 o
   0   8  12        3.01        2.32      1.48 o
   1   8  12       14.39       15.59      2.04 o
   2   8  12        1.11       -0.99      1.33 o
   3   8  12        0.07       -0.02      3.96 o
   4   8  12        0.49       -0.39      2.05 o
   5   8  12        0.84        3.78      2.29 o
   6   8  12        3.19        0.65      2.58 o
  -5   9  12        1.35        0.77      1.86 o
  -4   9  12        6.50        3.38      1.86 o
  -3   9  12        0.72       -0.36      2.74 o
  -2   9  12        7.15        3.73      1.81 o
  -1   9  12        0.14        0.38      1.61 o
   0   9  12        1.42       -0.54      2.90 o
   1   9  12        0.68        1.66      1.68 o
   2   9  12        0.88       -0.28      1.46 o
   3   9  12        3.79        2.56      2.99 o
   4   9  12        0.03       -1.10      2.76 o
   5   9  12        0.17       -2.72      2.88 o
  -3  10  12        0.09       -1.64      1.64 o
  -2  10  12        0.50        2.35      1.84 o
  -1  10  12        0.91       -1.66      1.66 o
   0  10  12        5.04        6.53      1.88 o
   1  10  12        0.34        2.77      1.73 o
   2  10  12        0.46       -1.22      2.72 o
   3  10  12        0.01       -2.76      2.76 o
  -9   0  13       48.68       51.38      4.93 o
  -7   0  13       48.32       46.24      3.40 o
  -5   0  13       36.39       38.10      1.73 o
  -3   0  13      259.51      301.11      4.24 o
  -1   0  13      180.14      187.65      3.00 o
   1   0  13      167.90      131.68      2.45 o
   3   0  13     1227.64     1144.60     13.48 o
   5   0  13        4.41        0.71      1.47 o
   7   0  13       15.37       15.33      2.99 o
   9   0  13       24.41       34.56      4.53 o
 -10   1  13        5.71        6.42      2.24 o
  -9   1  13       11.82       12.51      1.87 o
  -8   1  13       87.84       88.70      3.31 o
  -7   1  13       14.43       10.66      1.35 o
  -6   1  13        0.13        0.08      0.68 o
  -5   1  13       71.98       59.49      1.46 o
  -4   1  13      156.95      185.26      2.25 o
  -3   1  13      155.50      133.27      1.91 o
  -2   1  13        0.80        0.83      0.45 o
  -1   1  13        0.52        0.79      0.38 o
   0   1  13       66.21       66.05      1.21 o
   1   1  13        0.43        1.75      0.45 o
   2   1  13       18.67       20.17      0.80 o
   3   1  13      115.60       96.61      1.67 o
   4   1  13       18.01       18.51      0.96 o
   5   1  13       28.42       21.21      1.11 o
   6   1  13        0.00       -0.02      1.34 o
   7   1  13        0.67        0.18      1.73 o
   8   1  13        6.01        7.79      2.42 o
   9   1  13        1.95        1.04      2.06 o
 -10   2  13        0.49        1.69      1.71 o
  -9   2  13        0.20        1.09      1.49 o
  -8   2  13       46.42       56.14      2.83 o
  -7   2  13        1.28       -0.94      0.94 o
  -6   2  13       30.86       27.80      1.53 o
  -5   2  13       33.35       31.20      1.11 o
  -4   2  13        0.75       -0.49      0.49 o
  -3   2  13        0.86       -0.02      0.52 o
  -2   2  13        6.86        7.68      0.61 o
  -1   2  13      121.22      121.47      1.77 o
   0   2  13        8.74       10.03      0.59 o
   1   2  13      138.00      113.95      1.59 o
   2   2  13      367.03      321.32      2.94 o
   3   2  13       20.52       25.91      0.90 o
   4   2  13       34.73       30.26      1.19 o
   5   2  13      101.95      103.76      2.24 o
   6   2  13       28.43       31.26      1.52 o
   7   2  13        0.27        0.23      1.24 o
   8   2  13        1.28        2.81      1.98 o
   9   2  13       48.51       51.69      6.09 o
 -10   3  13        0.00        1.66      1.70 o
  -9   3  13       32.42       38.32      2.63 o
  -8   3  13       10.39        8.98      1.72 o
  -7   3  13        0.40        1.11      1.29 o
  -6   3  13       29.36       31.50      2.03 o
  -5   3  13       60.02       58.65      1.58 o
  -4   3  13      129.00      124.79      1.90 o
  -3   3  13      539.51      520.20      4.70 o
  -2   3  13       78.13       72.96      1.41 o
  -1   3  13        0.15        0.48      0.50 o
   0   3  13      387.37      371.89      4.19 o
   1   3  13        1.92        6.54      0.55 o
   2   3  13        9.35        7.19      0.56 o
   3   3  13        7.52        2.40      0.64 o
   4   3  13      128.71      123.78      2.73 o
   5   3  13       93.20       80.81      2.20 o
   6   3  13        0.86        1.65      1.04 o
   7   3  13       39.19       49.89      2.67 o
   8   3  13       54.80       64.74      3.19 o
   9   3  13       10.61       15.86      2.60 o
  -9   4  13        3.71        3.92      1.70 o
  -8   4  13       16.09       17.24      1.97 o
  -7   4  13        1.18       -0.31      1.28 o
  -6   4  13       24.09       26.90      2.38 o
  -5   4  13       16.85       19.17      1.32 o
  -4   4  13       98.68       87.81      1.94 o
  -3   4  13        0.47       -0.24      0.51 o
  -2   4  13        1.29        0.99      0.53 o
  -1   4  13      307.41      300.21      2.98 o
   0   4  13      489.21      471.28      4.10 o
   1   4  13      102.19       94.07      1.70 o
   2   4  13       23.99       33.04      1.16 o
   3   4  13      106.26       98.14      2.12 o
   4   4  13        9.37        3.55      0.93 o
   5   4  13       10.04        9.49      1.58 o
   6   4  13        2.18        3.32      1.38 o
   7   4  13        0.04       -0.21      1.32 o
   8   4  13       20.57       29.36      2.43 o
  -9   5  13       11.64       19.36      2.25 o
  -8   5  13        7.04        7.79      2.60 o
  -7   5  13        0.16       -0.92      1.39 o
  -6   5  13        1.28        0.93      1.12 o
  -5   5  13        0.06        0.08      0.96 o
  -4   5  13       51.47       49.71      2.06 o
  -3   5  13       13.22       15.14      0.88 o
  -2   5  13        9.25       12.04      0.74 o
  -1   5  13        8.38        7.01      0.63 o
   0   5  13      369.70      358.50      4.16 o
   1   5  13       28.27       26.78      1.19 o
   2   5  13       48.55       38.46      1.59 o
   3   5  13       34.28       45.61      1.90 o
   4   5  13       36.07       32.71      1.78 o
   5   5  13       27.77       29.53      1.72 o
   6   5  13        3.41        1.50      1.92 o
   7   5  13        0.00        0.65      2.48 o
   8   5  13        8.30        8.01      1.86 o
  -8   6  13        3.14        4.79      1.70 o
  -7   6  13        2.23        2.06      1.53 o
  -6   6  13        2.91       -1.10      1.10 o
  -5   6  13       42.20       41.96      2.33 o
  -4   6  13        0.00        1.77      1.06 o
  -3   6  13       50.93       55.37      2.10 o
  -2   6  13        8.61       11.43      1.48 o
  -1   6  13        1.18        1.65      0.72 o
   0   6  13       10.20        9.39      0.99 o
   1   6  13        9.28       10.26      1.07 o
   2   6  13       11.29        9.90      1.07 o
   3   6  13        1.26        0.48      0.99 o
   4   6  13        4.51        3.58      1.24 o
   5   6  13        0.00       -1.43      1.43 o
   6   6  13        0.23       -0.80      1.27 o
   7   6  13        1.10       -0.14      2.18 o
  -7   7  13        5.05        0.99      2.00 o
  -6   7  13        0.77        0.50      1.93 o
  -5   7  13        4.23        5.20      1.93 o
  -4   7  13        1.81       -0.59      1.57 o
  -3   7  13       23.20       30.31      2.61 o
  -2   7  13       12.84       16.47      2.13 o
  -1   7  13        1.23       -0.32      3.64 o
   0   7  13        4.48        5.09      1.62 o
   1   7  13        0.30       -0.85      0.85 o
   2   7  13        1.29        0.45      0.95 o
   3   7  13        0.12       -0.59      1.17 o
   4   7  13       18.81       23.48      4.58 o
   5   7  13        1.18        2.70      2.72 o
   6   7  13        0.00       -0.22      1.97 o
   7   7  13        0.01        0.93      2.35 o
  -6   8  13        0.08       -0.27      1.44 o
  -5   8  13        0.08       -1.58      1.58 o
  -4   8  13        5.88        4.16      1.86 o
  -3   8  13       29.62       29.16      2.58 o
  -2   8  13        0.04       -0.19      1.55 o
  -1   8  13        4.98        8.44      2.66 o
   0   8  13       20.57       15.04      2.12 o
   1   8  13        5.70       10.10      1.89 o
   2   8  13       14.29       11.88      1.94 o
   3   8  13        4.50        1.20      1.54 o
   4   8  13        5.13        4.96      3.15 o
   5   8  13        0.19        0.19      1.87 o
   6   8  13        0.22        2.86      2.34 o
  -5   9  13       13.56       11.59      2.32 o
  -4   9  13        0.00       -1.21      2.60 o
  -3   9  13        7.87        5.56      1.95 o
  -2   9  13        2.99        2.66      1.82 o
  -1   9  13        2.90        2.85      1.82 o
   0   9  13        0.20        1.15      1.60 o
   1   9  13        0.43       -0.85      1.61 o
   2   9  13        0.00       -0.55      2.38 o
   3   9  13        3.08        0.08      2.92 o
   4   9  13        5.08        0.16      3.23 o
  -3  10  13        0.06        0.53      1.86 o
  -2  10  13        0.99        1.99      1.96 o
  -1  10  13        0.30        1.00      2.09 o
   0  10  13        1.37        1.76      4.20 o
   1  10  13        0.50       -0.82      1.69 o
   2  10  13        0.29        2.25      3.11 o
 -10   0  14        0.21        0.75      2.88 o
  -8   0  14       52.54       55.81      3.41 o
  -6   0  14      192.02      186.28      4.87 o
  -4   0  14       62.75       80.73      2.37 o
  -2   0  14      122.08      108.11      2.28 o
   0   0  14      184.81      157.76      3.10 o
   2   0  14      595.00      627.67      7.37 o
   4   0  14        2.75        1.19      1.04 o
   6   0  14       85.47       82.27      5.24 o
   8   0  14        1.49        4.96      3.07 o
 -10   1  14        1.03       -0.19      2.56 o
  -9   1  14       15.19       15.97      2.04 o
  -8   1  14       10.67       12.10      1.81 o
  -7   1  14        4.30        3.96      1.18 o
  -6   1  14      300.75      285.30      4.40 o
  -5   1  14       57.66       46.52      1.62 o
  -4   1  14       23.05       23.34      0.89 o
  -3   1  14      162.76      167.06      2.25 o
  -2   1  14      203.48      200.57      2.32 o
  -1   1  14       77.59       65.89      1.40 o
   0   1  14       93.31       97.57      1.52 o
   1   1  14       36.40       30.64      0.94 o
   2   1  14       96.95       76.67      1.46 o
   3   1  14      172.29      156.97      2.30 o
   4   1  14      143.66      134.77      2.50 o
   5   1  14        2.60        2.86      0.94 o
   6   1  14        1.93        0.96      1.17 o
   7   1  14        5.33        9.32      1.96 o
   8   1  14       15.54       21.02      4.26 o
   9   1  14        0.88       -0.75      3.07 o
 -10   2  14        9.86       12.97      2.08 o
  -9   2  14        1.57        0.61      1.92 o
  -8   2  14        6.05        1.88      1.57 o
  -7   2  14        9.39       11.38      1.66 o
  -6   2  14       40.80       44.78      2.07 o
  -5   2  14        0.01       -0.47      0.72 o
  -4   2  14       10.24       11.17      0.76 o
  -3   2  14      211.91      210.97      2.58 o
  -2   2  14       23.01       14.85      0.78 o
  -1   2  14      339.25      335.45      3.43 o
   0   2  14       11.51        6.10      0.57 o
   1   2  14       32.25       30.58      0.94 o
   2   2  14      303.38      278.81      3.17 o
   3   2  14        1.60        0.95      0.56 o
   4   2  14      102.38       97.65      2.14 o
   5   2  14        0.69        0.18      0.80 o
   6   2  14        0.00        0.34      1.25 o
   7   2  14        0.67        0.45      1.40 o
   8   2  14       17.32       21.27      2.75 o
   9   2  14       21.44       26.59      3.13 o
  -9   3  14        1.79        3.51      1.78 o
  -8   3  14       27.37       26.66      2.29 o
  -7   3  14        8.58        7.91      2.59 o
  -6   3  14        2.54        1.79      1.26 o
  -5   3  14       21.26       18.21      1.12 o
  -4   3  14      181.59      183.08      2.70 o
  -3   3  14       83.89       76.61      1.67 o
  -2   3  14        3.44        4.18      0.63 o
  -1   3  14      157.72      145.18      2.05 o
   0   3  14      144.51      143.55      2.03 o
   1   3  14        8.05       10.41      0.66 o
   2   3  14       78.01       71.33      1.31 o
   3   3  14       58.11       59.28      1.70 o
   4   3  14        0.56        2.37      0.92 o
   5   3  14        0.03        2.27      1.35 o
   6   3  14       21.29       23.24      1.95 o
   7   3  14        1.74        3.77      1.53 o
   8   3  14       33.11       42.70      3.35 o
  -9   4  14        6.82        6.97      1.97 o
  -8   4  14        0.89        0.47      1.54 o
  -7   4  14        1.47       -1.36      1.36 o
  -6   4  14        0.00       -1.25      1.25 o
  -5   4  14       11.46        5.36      1.21 o
  -4   4  14      132.61      131.35      2.46 o
  -3   4  14       28.38       25.58      1.02 o
  -2   4  14       10.38        8.75      0.70 o
  -1   4  14      272.02      259.51      2.90 o
   0   4  14      287.95      275.20      2.99 o
   1   4  14        1.52        2.66      0.91 o
   2   4  14        2.55        1.15      0.86 o
   3   4  14       88.74       90.39      2.29 o
   4   4  14      192.82      173.48      3.25 o
   5   4  14        0.87        2.45      1.30 o
   6   4  14        7.57        6.98      1.54 o
   7   4  14       23.28       33.05      2.41 o
   8   4  14        7.99       13.71      2.10 o
  -9   5  14        0.38        2.07      1.75 o
  -8   5  14        0.36        0.76      1.54 o
  -7   5  14        0.03       -1.03      1.41 o
  -6   5  14        2.22        0.74      1.16 o
  -5   5  14        8.15        6.02      1.42 o
  -4   5  14       21.55       21.17      4.17 o
  -3   5  14       19.54       18.55      1.12 o
  -2   5  14        0.94        3.42      0.68 o
  -1   5  14        2.97        1.78      0.71 o
   0   5  14        8.96        6.69      0.87 o
   1   5  14        8.73        4.90      0.93 o
   2   5  14       15.40       21.58      1.30 o
   3   5  14      194.47      187.31      3.34 o
   4   5  14       40.44       33.44      1.81 o
   5   5  14        4.63        2.45      1.33 o
   6   5  14        0.02       -0.74      1.34 o
   7   5  14        0.08       -1.33      1.33 o
   8   5  14        0.07       -0.90      1.63 o
  -8   6  14        0.24       -1.46      1.46 o
  -7   6  14        7.67        7.71      1.91 o
  -6   6  14        0.79        1.32      1.22 o
  -5   6  14       15.19       19.73      1.86 o
  -4   6  14       33.13       39.36      2.29 o
  -3   6  14        4.50        6.75      1.77 o
  -2   6  14        2.36        2.15      1.52 o
  -1   6  14        3.70        1.74      0.91 o
   0   6  14        6.87        7.49      1.10 o
   1   6  14       24.35       24.97      1.57 o
   2   6  14        0.90        0.49      0.98 o
   3   6  14       21.65       18.24      1.49 o
   4   6  14        0.65       -0.04      1.20 o
   5   6  14        0.41        1.64      1.95 o
   6   6  14        0.53       -1.37      1.37 o
   7   6  14        0.52        0.61      2.27 o
  -7   7  14        2.50        2.39      2.15 o
  -6   7  14        2.13        4.18      1.64 o
  -5   7  14        1.32        0.76      1.71 o
  -4   7  14        7.16        9.33      1.98 o
  -3   7  14        7.99        7.04      1.96 o
  -2   7  14        0.02       -2.05      2.05 o
  -1   7  14        6.57        6.36      1.80 o
   0   7  14        0.24       -1.20      1.42 o
   1   7  14        2.47        3.35      2.31 o
   2   7  14       25.41       32.31      2.09 o
   3   7  14        0.37       -0.01      1.29 o
   4   7  14        5.65        3.33      2.02 o
   5   7  14        0.29        0.14      1.41 o
   6   7  14        2.83        2.29      2.31 o
  -6   8  14        3.37        5.91      1.72 o
  -5   8  14        7.05        4.77      2.01 o
  -4   8  14        0.16        1.43      1.79 o
  -3   8  14        6.92        2.66      1.78 o
  -2   8  14        0.78        2.49      1.85 o
  -1   8  14        0.46        2.55      1.79 o
   0   8  14        4.17        5.24      1.88 o
   1   8  14        1.25        3.30      1.79 o
   2   8  14        1.66        1.24      1.61 o
   3   8  14        7.62        7.72      1.94 o
   4   8  14        1.29        2.96      3.27 o
   5   8  14        0.84        3.92      2.33 o
  -4   9  14        8.17        4.91      4.63 o
  -3   9  14        0.42        0.85      1.81 o
  -2   9  14        4.21        1.35      2.48 o
  -1   9  14       18.41       16.63      2.35 o
   0   9  14        7.41        4.30      1.99 o
   1   9  14        1.19        0.84      1.93 o
   2   9  14        0.16       -1.63      1.63 o
   3   9  14        4.86        4.57      3.31 o
   4   9  14        3.93        2.60      3.35 o
  -1  10  14        0.34       -0.13      1.80 o
   0  10  14        0.07        3.15      1.99 o
  -9   0  15        2.72        3.63      2.76 o
  -7   0  15        0.54        0.37      1.63 o
  -5   0  15        4.09        4.01      1.34 o
  -3   0  15        1.65        2.33      0.75 o
  -1   0  15        2.40       -0.01      0.64 o
   1   0  15      121.16      116.56      2.70 o
   3   0  15        0.34        4.64      1.04 o
   5   0  15        0.06       -0.12      1.14 o
   7   0  15       34.12       33.85      4.22 o
   9   0  15        3.11        5.00      3.35 o
 -10   1  15        2.36        1.16      2.26 o
  -9   1  15       11.97       11.84      1.99 o
  -8   1  15        8.25        4.33      1.74 o
  -7   1  15        0.28       -1.10      1.10 o
  -6   1  15       36.23       33.04      1.83 o
  -5   1  15      659.65      650.43      7.81 o
  -4   1  15       93.55       94.54      2.00 o
  -3   1  15       28.87       30.56      1.08 o
  -2   1  15        4.44        3.66      0.60 o
  -1   1  15       18.49       28.03      0.97 o
   0   1  15        8.59        4.51      0.57 o
   1   1  15       72.34       58.99      1.27 o
   2   1  15        1.09        0.55      0.53 o
   3   1  15      312.43      288.41      3.64 o
   4   1  15       15.67       12.44      1.10 o
   5   1  15       22.85       26.31      1.90 o
   6   1  15       23.19       23.71      1.95 o
   7   1  15       94.13      108.58      4.70 o
   8   1  15       13.26       18.18      2.59 o
   9   1  15        0.00       -0.45      2.16 o
  -9   2  15        3.66        4.01      1.77 o
  -8   2  15        0.68        1.17      1.54 o
  -7   2  15       27.29       29.06      2.46 o
  -6   2  15       20.47       20.45      1.64 o
  -5   2  15        4.45        4.74      0.88 o
  -4   2  15        8.40       10.52      0.90 o
  -3   2  15       10.75       14.61      0.84 o
  -2   2  15      190.35      187.21      2.59 o
  -1   2  15      671.34      629.26      5.67 o
   0   2  15      121.45      122.42      1.80 o
   1   2  15      102.10       80.07      1.47 o
   2   2  15      184.71      193.12      2.47 o
   3   2  15      180.95      156.79      2.71 o
   4   2  15       60.88       45.05      1.79 o
   5   2  15       18.95       22.44      1.89 o
   6   2  15       12.01       13.85      2.03 o
   7   2  15        4.78        4.88      1.67 o
   8   2  15       23.55       25.67      3.00 o
  -9   3  15        5.93        6.64      1.90 o
  -8   3  15        0.04       -1.53      1.54 o
  -7   3  15        9.32        5.74      1.64 o
  -6   3  15        0.02        0.77      1.33 o
  -5   3  15       35.30       37.98      1.53 o
  -4   3  15        8.20        4.82      0.82 o
  -3   3  15       14.16       14.57      0.88 o
  -2   3  15        6.45        5.71      0.69 o
  -1   3  15      232.58      243.54      2.88 o
   0   3  15      375.56      346.19      3.59 o
   1   3  15        5.68        8.84      0.80 o
   2   3  15       19.60       10.74      0.86 o
   3   3  15       11.90        8.52      1.06 o
   4   3  15       77.71       69.75      2.37 o
   5   3  15        3.71        4.10      1.09 o
   6   3  15       10.57       12.18      1.90 o
   7   3  15       10.49       12.74      2.76 o
   8   3  15        5.70        5.89      2.58 o
  -9   4  15       15.82       16.65      2.34 o
  -8   4  15        2.67        3.03      1.72 o
  -7   4  15        1.84        3.31      1.60 o
  -6   4  15        3.92        5.35      1.72 o
  -5   4  15        0.64        0.72      1.08 o
  -4   4  15       35.08       38.40      2.12 o
  -3   4  15       38.64       33.71      1.27 o
  -2   4  15       37.14       37.62      1.30 o
  -1   4  15      112.67      114.41      1.95 o
   0   4  15      205.97      218.20      3.06 o
   1   4  15      349.70      323.29      4.83 o
   2   4  15        3.66        3.81      1.02 o
   3   4  15        1.81        2.92      0.98 o
   4   4  15       14.26       15.55      1.39 o
   5   4  15        2.17        3.39      1.40 o
   6   4  15        1.48       -0.75      1.41 o
   7   4  15       22.90       31.86      3.07 o
   8   4  15       23.97       28.48      2.61 o
  -8   5  15        5.28        3.83      1.80 o
  -7   5  15       18.87       17.08      2.07 o
  -6   5  15        0.30        0.51      1.18 o
  -5   5  15        6.51        7.67      1.55 o
  -4   5  15        4.03        4.58      1.35 o
  -3   5  15        0.29        0.78      0.82 o
  -2   5  15        1.96        2.20      0.72 o
  -1   5  15        9.16        7.22      0.98 o
   0   5  15        0.29       -0.59      0.89 o
   1   5  15        0.00       -0.51      1.06 o
   2   5  15       14.39       17.97      1.49 o
   3   5  15       10.78       18.54      1.47 o
   4   5  15       26.60       21.01      1.92 o
   5   5  15        0.33       -0.51      1.23 o
   6   5  15        1.35       -0.28      1.43 o
   7   5  15        0.12        0.47      2.27 o
  -8   6  15        0.21       -1.54      1.54 o
  -7   6  15        0.09       -1.63      1.63 o
  -6   6  15       18.25       22.75      1.85 o
  -5   6  15        0.44        0.12      1.25 o
  -4   6  15        8.16        5.69      1.78 o
  -3   6  15        0.10        1.71      1.70 o
  -2   6  15       12.38       12.12      1.99 o
  -1   6  15        0.17        2.63      1.24 o
   0   6  15        2.65        0.69      1.34 o
   1   6  15       42.71       35.87      2.19 o
   2   6  15        1.13       -0.03      1.22 o
   3   6  15        1.30        0.78      1.36 o
   4   6  15        0.61        1.69      1.38 o
   5   6  15        1.76        4.03      1.41 o
   6   6  15        0.10        1.19      1.51 o
   7   6  15        9.12       17.48      3.06 o
  -7   7  15        4.73        7.17      2.42 o
  -6   7  15       14.75       18.21      2.08 o
  -5   7  15       20.64       17.73      2.57 o
  -4   7  15        1.26       -0.77      1.62 o
  -3   7  15        6.50        5.91      2.02 o
  -2   7  15        1.77        1.67      1.73 o
  -1   7  15       38.54       45.05      3.08 o
   0   7  15        0.47       -1.44      1.44 o
   1   7  15        2.24        1.21      2.39 o
   2   7  15       28.94       36.78      2.32 o
   3   7  15       20.46       21.00      1.95 o
   4   7  15        0.02        0.22      1.36 o
   5   7  15        6.11        6.40      1.67 o
   6   7  15        0.07       -2.07      2.07 o
  -6   8  15        6.36       15.25      2.07 o
  -5   8  15        6.85        8.85      2.37 o
  -4   8  15       11.60       16.14      4.51 o
  -3   8  15        1.29       -0.90      2.36 o
  -2   8  15        0.27        0.45      2.76 o
  -1   8  15        1.54        1.36      1.81 o
   0   8  15        3.85        5.30      1.92 o
   1   8  15        1.84        2.05      1.85 o
   2   8  15        2.78        4.87      1.96 o
   3   8  15        1.14        3.53      1.86 o
   4   8  15        0.13       -0.95      2.96 o
   5   8  15        0.01       -1.58      2.96 o
  -4   9  15        8.58        6.16      2.27 o
  -3   9  15        1.81        3.58      2.03 o
  -2   9  15        5.19        6.16      2.24 o
  -1   9  15        1.90        0.60      1.83 o
   0   9  15        7.45        5.08      2.14 o
   1   9  15        4.82        4.80      2.74 o
   2   9  15        0.00        0.86      2.21 o
   3   9  15        5.33       11.94      3.82 o
  -8   0  16        3.08       -0.15      1.73 o
  -6   0  16        5.48        3.61      2.31 o
  -4   0  16       57.67       60.97      3.18 o
  -2   0  16      606.60      533.16      7.73 o
   0   0  16       90.08       77.07      2.27 o
   2   0  16        6.47        5.89      1.23 o
   4   0  16        5.01        8.09      1.64 o
   6   0  16        3.09        5.40      2.64 o
   8   0  16        0.19       -2.88      2.88 o
  -9   1  16        0.30       -0.75      1.78 o
  -8   1  16       28.22       29.30      2.98 o
  -7   1  16       16.84       14.91      1.61 o
  -6   1  16       24.60       24.56      1.77 o
  -5   1  16        5.36        4.53      1.07 o
  -4   1  16      176.41      186.86      3.13 o
  -3   1  16       57.73       49.49      2.10 o
  -2   1  16       61.13       56.28      1.35 o
  -1   1  16       50.11       45.71      1.23 o
   0   1  16        1.53        2.35      0.56 o
   1   1  16       97.51       77.70      1.49 o
   2   1  16      111.22       96.99      2.12 o
   3   1  16        9.85       10.12      1.08 o
   4   1  16       11.40        6.90      1.11 o
   5   1  16        0.96        1.24      1.24 o
   6   1  16       98.89      112.10      4.13 o
   7   1  16        2.26        3.08      3.51 o
   8   1  16        7.65        6.67      4.35 o
  -9   2  16       20.96       21.87      3.56 o
  -8   2  16        0.31        0.55      1.52 o
  -7   2  16       13.26        9.53      1.82 o
  -6   2  16        2.56        1.45      1.19 o
  -5   2  16       47.67       46.17      1.72 o
  -4   2  16        7.80        6.96      0.95 o
  -3   2  16        3.72        2.90      0.90 o
  -2   2  16       70.17       62.74      1.82 o
  -1   2  16       30.06       38.62      1.33 o
   0   2  16      352.29      331.07      3.51 o
   1   2  16       14.62       11.81      0.84 o
   2   2  16        2.13       -0.70      0.70 o
   3   2  16        0.05        0.15      0.85 o
   4   2  16        5.95        6.16      1.98 o
   5   2  16       56.88       60.24      2.81 o
   6   2  16        4.95        1.87      1.51 o
   7   2  16        3.47        2.80      2.02 o
   8   2  16        0.44       -2.05      2.05 o
  -9   3  16        0.03        2.23      1.83 o
  -8   3  16        0.18       -1.51      1.51 o
  -7   3  16       17.55       20.19      2.14 o
  -6   3  16       58.52       56.00      2.86 o
  -5   3  16       26.13       20.31      1.46 o
  -4   3  16       29.15       29.34      1.49 o
  -3   3  16       48.89       47.73      1.81 o
  -2   3  16       22.22       20.70      1.16 o
  -1   3  16       72.44       71.75      1.89 o
   0   3  16        6.61        4.91      0.79 o
   1   3  16       14.19       13.16      0.92 o
   2   3  16        6.06        5.79      1.19 o
   3   3  16      124.48      111.93      2.93 o
   4   3  16        6.67        5.62      1.38 o
   5   3  16       19.02       20.56      1.99 o
   6   3  16        0.07       -1.30      1.30 o
   7   3  16        2.68        3.03      1.68 o
   8   3  16        1.10        3.35      2.96 o
  -8   4  16       30.97       35.52      2.67 o
  -7   4  16        0.55       -0.28      1.51 o
  -6   4  16       29.03       31.26      2.34 o
  -5   4  16       29.95       38.86      2.05 o
  -4   4  16        8.66        6.99      1.05 o
  -3   4  16        0.19        1.00      0.97 o
  -2   4  16        3.85        3.79      0.83 o
  -1   4  16       19.41       16.60      1.06 o
   0   4  16       16.19       13.46      1.15 o
   1   4  16        0.53       -0.74      1.58 o
   2   4  16       32.44       28.12      1.71 o
   3   4  16       81.09       71.19      2.47 o
   4   4  16        4.39        6.59      1.24 o
   5   4  16        0.77        0.25      1.46 o
   6   4  16        0.96        0.39      1.47 o
   7   4  16        0.02       -1.57      1.57 o
  -8   5  16        3.80        4.57      1.87 o
  -7   5  16        1.93        1.81      2.16 o
  -6   5  16       16.11       19.34      1.79 o
  -5   5  16        5.26        4.37      1.57 o
  -4   5  16        0.85        2.07      1.32 o
  -3   5  16        9.40        5.91      1.37 o
  -2   5  16        0.00       -0.29      1.10 o
  -1   5  16       13.27       11.28      1.55 o
   0   5  16        2.04        0.61      1.03 o
   1   5  16        3.32        3.33      1.31 o
   2   5  16        1.60        0.39      1.27 o
   3   5  16       52.40       57.70      2.92 o
   4   5  16        0.59        2.06      1.98 o
   5   5  16        9.15       11.83      3.12 o
   6   5  16       11.89       18.15      2.78 o
   7   5  16       17.43       14.88      2.23 o
  -7   6  16        2.77        4.88      1.84 o
  -6   6  16        0.01        0.56      1.34 o
  -5   6  16       18.17       25.46      3.68 o
  -4   6  16        6.38        3.97      3.29 o
  -3   6  16        2.23        1.68      1.74 o
  -2   6  16       11.27        6.48      1.88 o
  -1   6  16       52.39       65.35      2.84 o
   0   6  16        6.07        8.16      1.51 o
   1   6  16        1.17        2.61      1.37 o
   2   6  16       48.13       41.23      2.53 o
   3   6  16       23.55       26.19      2.13 o
   4   6  16        1.81       -0.56      1.32 o
   5   6  16        0.54       -0.54      1.35 o
   6   6  16       44.94       62.30      3.22 o
  -6   7  16        1.21        3.99      1.68 o
  -5   7  16       13.49       15.96      2.47 o
  -4   7  16       16.20       12.01      2.27 o
  -3   7  16        3.78        5.53      2.00 o
  -2   7  16        9.79        5.37      1.98 o
  -1   7  16       17.01       16.26      2.36 o
   0   7  16        5.06        4.56      3.07 o
   1   7  16        4.92        6.03      2.06 o
   2   7  16        4.79        6.29      1.66 o
   3   7  16       39.14       38.55      2.84 o
   4   7  16        0.08       -1.30      1.45 o
   5   7  16        0.42       -1.45      1.68 o
  -5   8  16        3.49        3.86      2.19 o
  -4   8  16        0.00       -1.92      1.92 o
  -3   8  16        0.46       -0.58      1.95 o
  -2   8  16        6.00        7.31      2.09 o
  -1   8  16        0.08       -0.93      1.81 o
   0   8  16        4.70        7.49      2.13 o
   1   8  16        1.00       -1.79      1.79 o
   2   8  16       13.68       19.50      2.56 o
   3   8  16       12.15       14.32      6.05 o
   4   8  16        1.44        1.14      3.11 o
  -3   9  16        1.45        1.59      2.03 o
  -2   9  16        0.15       -1.85      1.85 o
  -1   9  16        3.79        1.76      2.08 o
   0   9  16        6.50       11.12      2.47 o
   1   9  16        0.34        0.42      1.98 o
   2   9  16       11.95       14.26      2.90 o
  -9   0  17        2.14        2.13      3.19 o
  -7   0  17       52.27       47.16      3.34 o
  -5   0  17        0.01       -1.39      1.39 o
  -3   0  17      215.61      206.26      4.72 o
  -1   0  17      710.51      636.97     12.49 o
   1   0  17        1.06        2.80      1.42 o
   3   0  17      107.12       84.46      3.66 o
   5   0  17       24.80       15.52      3.27 o
   7   0  17       17.38       18.28      3.66 o
  -9   1  17        0.27        0.61      1.65 o
  -8   1  17        0.21       -1.52      1.52 o
  -7   1  17       14.55       15.39      1.90 o
  -6   1  17      101.27      103.25      3.15 o
  -5   1  17       18.90       21.61      1.68 o
  -4   1  17        8.94        8.13      1.22 o
  -3   1  17       15.04       11.92      1.41 o
  -2   1  17      269.22      275.95      3.96 o
  -1   1  17      244.69      232.61      3.82 o
   0   1  17       41.09       35.18      1.57 o
   1   1  17      108.08      108.43      2.51 o
   2   1  17      159.65      136.76      3.68 o
   3   1  17        0.48        0.04      0.90 o
   4   1  17        6.15        8.15      1.46 o
   5   1  17       45.73       45.72      2.56 o
   6   1  17      106.78      103.94      8.73 o
   7   1  17        0.06       -0.78      2.00 o
   8   1  17        0.85        8.04      2.36 o
  -9   2  17       13.75       12.62      2.18 o
  -8   2  17       16.70       18.64      2.27 o
  -7   2  17        2.62        0.64      1.83 o
  -6   2  17       18.69       14.41      1.60 o
  -5   2  17       38.67       39.89      2.08 o
  -4   2  17       16.78       14.88      1.19 o
  -3   2  17       31.35       33.96      2.06 o
  -2   2  17       68.37       69.44      2.16 o
  -1   2  17      105.31      118.62      2.45 o
   0   2  17       97.46       89.26      2.09 o
   1   2  17       23.90       20.63      1.14 o
   2   2  17        4.60        6.71      1.03 o
   3   2  17        4.18        2.16      1.24 o
   4   2  17       10.87       11.46      1.70 o
   5   2  17        3.12       -0.47      1.83 o
   6   2  17        1.12        1.88      2.11 o
   7   2  17       11.98        8.35      2.43 o
   8   2  17        0.94       -1.37      2.10 o
  -8   3  17        1.25        0.00      1.59 o
  -7   3  17       46.95       44.29      2.79 o
  -6   3  17       53.22       51.22      3.22 o
  -5   3  17       25.59       24.37      1.76 o
  -4   3  17        9.91       12.19      1.41 o
  -3   3  17        5.30        4.46      1.01 o
  -2   3  17        1.41        0.69      0.87 o
  -1   3  17      178.78      160.25      2.86 o
   0   3  17       80.84       77.23      2.13 o
   1   3  17       42.31       42.91      1.76 o
   2   3  17        0.46        1.24      1.06 o
   3   3  17        0.84        1.20      1.33 o
   4   3  17        3.29        0.79      1.36 o
   5   3  17        6.22        6.00      1.62 o
   6   3  17        7.51        9.62      1.88 o
   7   3  17        1.95       -2.27      2.27 o
  -8   4  17        0.76       -0.29      1.74 o
  -7   4  17       21.89       23.47      2.31 o
  -6   4  17        2.01        3.06      1.66 o
  -5   4  17       13.44       10.92      1.53 o
  -4   4  17        1.31        1.48      1.35 o
  -3   4  17        4.83        2.79      1.08 o
  -2   4  17        8.81        7.22      1.05 o
  -1   4  17       34.51       35.91      1.46 o
   0   4  17        0.77        2.50      1.31 o
   1   4  17      107.44       85.79      3.20 o
   2   4  17       21.80       21.87      1.65 o
   3   4  17       34.37       34.84      2.87 o
   4   4  17       10.37       11.48      1.71 o
   5   4  17       17.70       21.31      2.19 o
   6   4  17        1.47       -0.88      1.54 o
   7   4  17        4.61        3.92      2.16 o
  -8   5  17        0.00        1.01      2.27 o
  -7   5  17        8.11        5.92      1.85 o
  -6   5  17       23.20       25.97      1.99 o
  -5   5  17        0.97        1.02      1.38 o
  -4   5  17        1.30        1.08      1.37 o
  -3   5  17       12.47       12.94      1.68 o
  -2   5  17        0.02       -1.17      1.19 o
  -1   5  17       44.25       50.38      2.69 o
   0   5  17        2.48        4.67      1.50 o
   1   5  17        0.78       -0.37      1.23 o
   2   5  17        0.13       -0.20      2.02 o
   3   5  17        4.72        1.59      1.43 o
   4   5  17       42.87       45.56      2.66 o
   5   5  17        6.70        2.84      2.90 o
   6   5  17        0.59        0.62      1.68 o
  -7   6  17       12.80       13.83      2.17 o
  -6   6  17        7.89       14.73      2.09 o
  -5   6  17        0.48        2.76      1.95 o
  -4   6  17        7.50        8.36      2.16 o
  -3   6  17        4.90        4.63      1.99 o
  -2   6  17       11.56        6.99      2.06 o
  -1   6  17       49.51       50.79      2.71 o
   0   6  17       54.84       50.03      2.69 o
   1   6  17       14.14       21.60      2.04 o
   2   6  17        0.59        0.75      1.46 o
   3   6  17        5.60        1.59      1.92 o
   4   6  17        3.42        2.82      1.53 o
   5   6  17        0.34        2.52      1.60 o
   6   6  17        4.82        8.42      1.96 o
  -6   7  17       19.47       24.60      2.42 o
  -5   7  17        0.58       -1.66      1.78 o
  -4   7  17        1.10       -0.29      1.85 o
  -3   7  17        0.03        1.50      2.21 o
  -2   7  17        1.58        0.59      1.97 o
  -1   7  17        2.82        5.41      2.09 o
   0   7  17        4.60        2.00      1.83 o
   1   7  17        0.27        1.51      1.87 o
   2   7  17        8.22       11.87      1.92 o
   3   7  17        0.46        1.83      1.62 o
   4   7  17        2.59        2.04      1.62 o
   5   7  17        2.14        3.22      1.77 o
  -4   8  17        0.00       -0.97      1.97 o
  -3   8  17        3.62        3.11      2.20 o
  -2   8  17       13.47       15.68      2.49 o
  -1   8  17        2.85        3.72      2.19 o
   0   8  17        7.00        9.29      2.32 o
   1   8  17        0.37       -1.78      1.78 o
   2   8  17        0.39       -1.90      1.90 o
   3   8  17        0.96       -0.36      3.33 o
  -1   9  17        0.49        1.39      2.11 o
   0   9  17        0.30        1.63      2.13 o
  -8   0  18        0.03       -0.83      1.84 o
  -6   0  18      140.04      127.76      5.00 o
  -4   0  18        5.71        6.05      1.89 o
  -2   0  18        0.71        4.67      1.51 o
   0   0  18       50.03       49.79      5.10 o
   2   0  18       14.41       15.55      1.98 o
   4   0  18       13.74       18.67      2.17 o
   6   0  18        0.21        3.90      2.92 o
  -9   1  18        0.07        0.43      1.74 o
  -8   1  18        3.55        5.97      1.88 o
  -7   1  18        9.99       10.55      1.65 o
  -6   1  18       13.64       14.32      1.69 o
  -5   1  18       33.96       34.99      2.22 o
  -4   1  18       38.72       36.69      1.77 o
  -3   1  18       93.96       85.91      2.51 o
  -2   1  18        0.63        3.39      1.03 o
  -1   1  18       11.03       20.37      1.37 o
   0   1  18       20.81       21.29      1.55 o
   1   1  18        0.58        0.40      0.95 o
   2   1  18        2.43        1.48      0.98 o
   3   1  18       27.20       21.53      1.54 o
   4   1  18        2.89        2.86      1.35 o
   5   1  18       22.86       22.17      4.09 o
   6   1  18        0.33       -1.82      1.82 o
   7   1  18       22.22       16.43      2.79 o
  -8   2  18        1.04       -0.17      2.56 o
  -7   2  18       27.29       34.80      2.59 o
  -6   2  18       24.91       24.01      1.90 o
  -5   2  18       19.05       17.92      1.68 o
  -4   2  18        0.78        0.36      1.04 o
  -3   2  18       21.59       17.81      1.57 o
  -2   2  18      177.52      157.50      3.61 o
  -1   2  18       19.77       22.91      1.58 o
   0   2  18        6.63        7.45      0.94 o
   1   2  18      126.79      124.20      2.50 o
   2   2  18        0.19       -0.09      1.07 o
   3   2  18       10.89       11.43      1.64 o
   4   2  18       12.74        9.41      1.67 o
   5   2  18        4.52        5.81      2.24 o
   6   2  18       10.19        9.69      2.23 o
   7   2  18       15.90       20.27      4.14 o
  -8   3  18       18.93       23.43      2.81 o
  -7   3  18        1.33        2.56      1.72 o
  -6   3  18        6.94        4.52      1.70 o
  -5   3  18       38.85       35.51      1.90 o
  -4   3  18        1.49        0.94      1.17 o
  -3   3  18        0.44       -0.96      1.04 o
  -2   3  18        0.08        0.20      1.01 o
  -1   3  18       11.17       13.75      1.41 o
   0   3  18       75.75       67.88      2.12 o
   1   3  18       65.75       56.24      3.62 o
   2   3  18        9.96       10.69      2.71 o
   3   3  18       13.70       19.12      1.96 o
   4   3  18        1.40        1.99      1.55 o
   5   3  18       89.99       97.65      3.74 o
   6   3  18        0.00        1.68      1.64 o
   7   3  18        0.07       -1.94      1.94 o
  -8   4  18        0.81        0.71      1.77 o
  -7   4  18        0.01       -0.58      1.92 o
  -6   4  18        2.20       -1.02      1.57 o
  -5   4  18        1.07       -0.35      1.27 o
  -4   4  18        0.22        0.07      1.23 o
  -3   4  18        3.11        7.24      1.28 o
  -2   4  18        8.65        8.96      1.33 o
  -1   4  18       24.01       23.88      1.62 o
   0   4  18        0.02       -0.43      1.24 o
   1   4  18        2.92        0.40      1.35 o
   2   4  18        9.39        2.65      1.46 o
   3   4  18       23.39       32.04      2.34 o
   4   4  18        4.33        4.50      2.46 o
   5   4  18        2.11        5.25      1.73 o
   6   4  18       19.91       17.34      2.27 o
  -7   5  18        2.72        3.02      1.81 o
  -6   5  18        7.55        6.77      1.59 o
  -5   5  18       20.17       19.94      2.09 o
  -4   5  18       23.65       23.01      2.41 o
  -3   5  18        1.80        4.73      1.91 o
  -2   5  18       92.41      100.69      3.57 o
  -1   5  18       21.10       22.26      2.39 o
   0   5  18       24.70       29.24      2.23 o
   1   5  18       13.33       15.30      1.91 o
   2   5  18        5.79       -0.92      1.45 o
   3   5  18        1.76       -0.67      1.45 o
   4   5  18       10.92       10.01      1.87 o
   5   5  18        0.19        1.15      1.61 o
   6   5  18        1.44        7.27      7.11 o
  -6   6  18        3.95        2.97      1.86 o
  -5   6  18        2.16        3.18      2.14 o
  -4   6  18        0.43        3.87      2.05 o
  -3   6  18        0.26       -0.24      1.78 o
  -2   6  18        0.70        1.99      1.88 o
  -1   6  18        0.48        0.50      1.78 o
   0   6  18        0.14       -0.33      1.58 o
   1   6  18       26.16       23.56      2.81 o
   2   6  18       90.45       86.92      3.56 o
   3   6  18        0.57        3.56      1.73 o
   4   6  18        0.53        2.71      1.84 o
   5   6  18       25.98       32.79      2.68 o
  -5   7  18        8.00        4.89      2.33 o
  -4   7  18        1.91        0.48      2.50 o
  -3   7  18        3.28        6.80      2.30 o
  -2   7  18        5.98        5.26      2.18 o
  -1   7  18        3.77        1.84      2.42 o
   0   7  18        5.02        5.00      2.08 o
   1   7  18       18.02       16.18      2.60 o
   2   7  18        0.00        0.35      1.67 o
   3   7  18       26.51       37.07      3.56 o
   4   7  18        1.81       -0.75      2.71 o
  -3   8  18        5.43        2.45      2.27 o
  -2   8  18        2.96        3.12      2.13 o
  -1   8  18       11.52       13.59      2.56 o
   0   8  18        2.36       -1.90      1.90 o
   1   8  18        0.12       -3.19      3.19 o
   2   8  18       29.75       37.01      3.31 o
  -7   0  19       11.19       12.42      2.46 o
  -5   0  19       24.36       21.56      2.45 o
  -3   0  19       28.13       25.17      2.18 o
  -1   0  19       14.09        8.30      2.76 o
   1   0  19        4.69        2.92      1.60 o
   3   0  19       24.31       25.44      6.62 o
   5   0  19       14.63       11.47      3.43 o
   7   0  19       16.41       30.73      4.53 o
  -8   1  19        0.49       -1.28      1.93 o
  -7   1  19        0.73        0.49      1.32 o
  -6   1  19       30.36       28.77      2.07 o
  -5   1  19        1.65       -0.29      1.18 o
  -4   1  19        2.09        2.24      1.13 o
  -3   1  19       37.52       40.40      2.10 o
  -2   1  19      502.08      460.83      6.27 o
  -1   1  19        0.88        1.03      1.00 o
   0   1  19        2.02        0.60      1.03 o
   1   1  19        2.21        1.26      1.13 o
   2   1  19       78.80       69.37      2.49 o
   3   1  19       21.34       18.93      1.60 o
   4   1  19        0.13        0.81      1.36 o
   5   1  19       40.25       44.47      5.37 o
   6   1  19        8.17        7.55      2.38 o
   7   1  19        1.55        5.85      2.30 o
  -8   2  19       21.22       27.00      2.50 o
  -7   2  19        2.90        3.30      1.80 o
  -6   2  19       12.89       14.67      1.91 o
  -5   2  19       13.00       11.82      1.54 o
  -4   2  19       31.88       30.42      1.80 o
  -3   2  19       54.10       54.39      2.49 o
  -2   2  19        3.23        4.00      1.21 o
  -1   2  19       23.95       19.02      1.61 o
   0   2  19        0.20        0.74      0.95 o
   1   2  19        3.66        4.77      1.03 o
   2   2  19       18.89       19.68      1.91 o
   3   2  19        1.23        1.60      1.38 o
   4   2  19        3.42        1.28      1.42 o
   5   2  19        0.29       -0.28      2.65 o
   6   2  19        3.02        7.11      2.24 o
   7   2  19        0.67       -1.68      1.95 o
  -8   3  19        3.19        5.41      1.99 o
  -7   3  19       30.73       33.09      2.81 o
  -6   3  19        0.82       -1.34      1.46 o
  -5   3  19        4.35        3.59      1.28 o
  -4   3  19        9.66        9.84      1.45 o
  -3   3  19       14.89       15.35      1.97 o
  -2   3  19        0.07       -0.11      1.10 o
  -1   3  19        7.82        6.28      1.27 o
   0   3  19       38.29       41.85      2.06 o
   1   3  19       20.74       17.68      1.87 o
   2   3  19        6.39       10.70      1.75 o
   3   3  19        1.94        3.24      1.48 o
   4   3  19       25.31       26.74      2.59 o
   5   3  19       14.50       17.18      2.17 o
   6   3  19       14.70       14.09      2.21 o
  -7   4  19       10.58        9.34      3.00 o
  -6   4  19        1.07       -1.12      1.72 o
  -5   4  19        2.14        2.37      1.42 o
  -4   4  19        6.65        8.36      1.74 o
  -3   4  19       10.40       13.14      1.56 o
  -2   4  19       16.33       16.27      1.60 o
  -1   4  19        7.30       12.43      1.77 o
   0   4  19       28.91       29.32      2.22 o
   1   4  19       16.31       16.60      1.94 o
   2   4  19        1.77        0.41      1.38 o
   3   4  19        3.19        1.03      1.53 o
   4   4  19        5.40        8.42      1.84 o
   5   4  19        0.01        1.25      2.16 o
   6   4  19        0.51       -0.38      1.75 o
  -7   5  19        0.00       -1.73      1.73 o
  -6   5  19        5.92        4.27      1.81 o
  -5   5  19        0.43       -1.40      1.64 o
  -4   5  19        1.51        1.93      1.99 o
  -3   5  19        2.71        0.76      1.85 o
  -2   5  19       19.34       21.81      2.15 o
  -1   5  19       62.88       59.77      3.02 o
   0   5  19        6.90        5.04      1.66 o
   1   5  19        2.79        1.62      1.54 o
   2   5  19        0.43       -1.31      1.47 o
   3   5  19        1.47        2.33      1.62 o
   4   5  19       10.23       17.70      2.40 o
   5   5  19        0.23       -0.59      1.76 o
  -6   6  19        3.88        5.22      2.01 o
  -5   6  19        0.36        1.52      3.21 o
  -4   6  19        6.20        8.12      2.39 o
  -3   6  19        4.37        7.51      2.24 o
  -2   6  19       14.87       24.58      2.83 o
  -1   6  19        0.57        1.68      1.91 o
   0   6  19       11.67        8.30      1.80 o
   1   6  19       11.17       13.02      2.78 o
   2   6  19        0.82        1.04      2.50 o
   3   6  19       20.69       14.06      2.12 o
   4   6  19        3.97        3.16      3.23 o
  -4   7  19        1.92        1.13      2.14 o
  -3   7  19       16.87       22.55      2.96 o
  -2   7  19       11.45       16.19      2.81 o
  -1   7  19        0.59       -0.52      2.02 o
   0   7  19        4.03        2.49      2.70 o
   1   7  19        3.58        2.63      2.18 o
   2   7  19       13.45       17.70      3.41 o
   3   7  19        0.62        0.61      1.77 o
  -2   8  19       15.45       17.24      2.94 o
  -1   8  19        0.02        3.47      2.23 o
   0   8  19        0.75       -0.26      2.24 o
   1   8  19        0.03       -0.65      2.15 o
  -8   0  20       25.12       29.83      4.04 o
  -6   0  20        4.99        4.03      2.06 o
  -4   0  20       16.41       15.46      2.47 o
  -2   0  20        1.48        1.00      1.45 o
   0   0  20       99.20       87.69      3.96 o
   2   0  20       38.58       32.28      2.74 o
   4   0  20       62.00       55.08      5.32 o
   6   0  20       55.45       63.52      5.91 o
  -8   1  20        9.70        9.27      2.15 o
  -7   1  20        8.97       11.47      1.74 o
  -6   1  20       10.17        9.89      1.70 o
  -5   1  20       13.49       12.09      1.57 o
  -4   1  20       17.17       17.13      1.55 o
  -3   1  20       54.72       53.98      2.60 o
  -2   1  20       12.02       13.47      2.18 o
  -1   1  20      104.04       95.69      2.61 o
   0   1  20       15.97       16.09      1.56 o
   1   1  20        2.56        1.46      1.10 o
   2   1  20        4.14        9.31      1.33 o
   3   1  20       24.61       24.69      2.60 o
   4   1  20       20.88       23.58      3.38 o
   5   1  20        1.28        2.51      2.08 o
   6   1  20        6.04       10.97      5.85 o
  -7   2  20       21.86       22.07      2.60 o
  -6   2  20        3.51        0.86      1.36 o
  -5   2  20        0.12       -1.22      1.22 o
  -4   2  20        1.27        1.33      1.18 o
  -3   2  20        2.40        1.58      1.26 o
  -2   2  20       19.68       16.46      1.66 o
  -1   2  20        3.26        5.13      1.30 o
   0   2  20       11.81       12.20      1.29 o
   1   2  20        0.07       -0.59      0.93 o
   2   2  20        0.35       -2.24      2.24 o
   3   2  20        0.34        1.45      1.52 o
   4   2  20        7.49        8.72      1.84 o
   5   2  20        2.69       -0.94      1.60 o
   6   2  20        2.35       -2.40      2.40 o
  -7   3  20        2.12        1.02      1.80 o
  -6   3  20        7.36        3.23      1.75 o
  -5   3  20       16.58       15.83      1.61 o
  -4   3  20        1.00        0.31      1.28 o
  -3   3  20       41.67       45.85      2.31 o
  -2   3  20        0.16       -0.09      1.16 o
  -1   3  20       10.49       12.34      2.16 o
   0   3  20        0.69       -0.02      1.80 o
   1   3  20        4.37        4.63      1.69 o
   2   3  20        0.38        0.87      1.43 o
   3   3  20        8.72       11.87      1.91 o
   4   3  20        0.59        1.31      1.59 o
   5   3  20        3.23        3.78      1.88 o
   6   3  20        8.31       10.62      3.50 o
  -7   4  20        0.83        0.58      1.82 o
  -6   4  20       12.26        9.28      2.04 o
  -5   4  20        4.57        4.90      1.56 o
  -4   4  20        8.22        5.92      1.99 o
  -3   4  20       29.95       32.87      2.06 o
  -2   4  20        0.25        1.20      1.47 o
  -1   4  20        0.32       -1.23      1.30 o
   0   4  20       35.08       32.83      2.47 o
   1   4  20       27.07       23.71      2.19 o
   2   4  20        6.25        3.99      2.40 o
   3   4  20       29.59       36.33      3.75 o
   4   4  20       17.29       18.11      3.22 o
   5   4  20       30.95       36.17      2.85 o
  -6   5  20        0.03        0.62      1.49 o
  -5   5  20        3.43        2.46      1.85 o
  -4   5  20        3.50        2.20      2.16 o
  -3   5  20        1.62        3.19      2.08 o
  -2   5  20        0.18        0.61      1.52 o
  -1   5  20        4.99        5.56      1.71 o
   0   5  20       59.37       54.07      3.01 o
   1   5  20       21.28       29.09      2.50 o
   2   5  20        0.99        2.01      1.65 o
   3   5  20        8.71       10.14      1.98 o
   4   5  20        0.31       -1.10      1.69 o
   5   5  20       54.32       62.32      3.49 o
  -5   6  20        0.21       -1.64      2.13 o
  -4   6  20        0.40       -1.91      1.91 o
  -3   6  20       37.65       46.60      3.61 o
  -2   6  20        3.12        5.93      2.68 o
  -1   6  20        0.92        3.53      2.28 o
   0   6  20        3.33        4.75      1.78 o
   1   6  20        8.18       12.46      2.13 o
   2   6  20       93.07      115.64      4.28 o
   3   6  20        4.31        2.57      1.85 o
   4   6  20        0.55       -1.95      1.95 o
  -3   7  20        6.51       10.17      3.82 o
  -2   7  20       33.11       39.85      3.55 o
  -1   7  20        8.82       11.41      2.58 o
   0   7  20        2.26        1.82      2.20 o
   1   7  20        2.36       -0.61      2.08 o
   2   7  20        1.23        3.01      2.31 o
  -7   0  21       24.91       25.92      3.23 o
  -5   0  21        0.04       -1.53      1.84 o
  -3   0  21      106.97       99.66      4.53 o
  -1   0  21       21.28       23.97      2.66 o
   1   0  21        5.03        2.39      1.79 o
   3   0  21        6.37        6.57      1.98 o
   5   0  21        0.49       -2.72      2.72 o
  -7   1  21        9.28        9.70      1.76 o
  -6   1  21        8.76        7.63      1.66 o
  -5   1  21        5.87        6.52      2.29 o
  -4   1  21        4.03        4.75      1.29 o
  -3   1  21       68.96       66.39      2.48 o
  -2   1  21       73.87       76.34      2.91 o
  -1   1  21        2.07        2.50      1.12 o
   0   1  21        0.82        0.33      1.23 o
   1   1  21       24.53       26.03      1.86 o
   2   1  21        9.92       10.05      1.48 o
   3   1  21        6.79        2.91      4.19 o
   4   1  21        7.11        8.08      2.17 o
   5   1  21        1.87        2.27      2.03 o
   6   1  21        1.67       -2.07      3.33 o
  -7   2  21        4.84        4.92      1.94 o
  -6   2  21        0.81        1.81      1.71 o
  -5   2  21        0.03       -1.13      1.31 o
  -4   2  21        3.46        4.41      1.33 o
  -3   2  21       14.36       15.76      1.76 o
  -2   2  21        3.27        2.42      1.28 o
  -1   2  21        3.59        2.83      1.27 o
   0   2  21       13.50       13.45      1.33 o
   1   2  21        4.41        1.61      1.43 o
   2   2  21        0.88       -1.32      1.37 o
   3   2  21        0.02       -1.45      1.45 o
   4   2  21       20.54       19.26      2.26 o
   5   2  21       13.07       13.62      2.21 o
  -7   3  21        4.33        4.02      1.92 o
  -6   3  21        0.41       -1.66      2.17 o
  -5   3  21        0.80        2.30      1.44 o
  -4   3  21       12.42        9.16      1.49 o
  -3   3  21       44.53       46.63      2.39 o
  -2   3  21        6.14        5.84      1.44 o
  -1   3  21        0.03        0.39      1.20 o
   0   3  21       36.02       39.84      2.58 o
   1   3  21       20.46       20.08      2.18 o
   2   3  21        4.20        1.67      1.62 o
   3   3  21        4.81        5.86      1.82 o
   4   3  21        4.12        4.46      1.83 o
   5   3  21        3.94        8.72      2.08 o
  -6   4  21        3.35        2.21      1.86 o
  -5   4  21        0.42        0.93      1.51 o
  -4   4  21       35.41       42.88      2.80 o
  -3   4  21        0.38        4.37      1.79 o
  -2   4  21        8.77        6.42      1.78 o
  -1   4  21        0.02        0.45      1.57 o
   0   4  21        2.13        2.46      1.67 o
   1   4  21        5.28        6.21      1.75 o
   2   4  21        4.07        1.65      1.58 o
   3   4  21        3.55        4.31      1.83 o
   4   4  21        4.07        6.50      2.03 o
   5   4  21       30.99       34.69      2.93 o
  -5   5  21        0.23       -1.58      1.78 o
  -4   5  21        0.27        1.80      2.54 o
  -3   5  21        1.24       -0.54      2.06 o
  -2   5  21        0.70        3.02      2.16 o
  -1   5  21       10.93       11.17      1.98 o
   0   5  21        0.05       -1.61      2.59 o
   1   5  21       10.50       12.27      2.07 o
   2   5  21       26.24       37.26      2.82 o
   3   5  21        0.74       -0.10      1.95 o
   4   5  21        8.03        6.63      2.10 o
  -4   6  21        0.00       -1.28      4.91 o
  -3   6  21       10.53        9.07      3.27 o
  -2   6  21        8.61        7.80      2.51 o
  -1   6  21        4.40        2.19      2.25 o
   0   6  21       11.93       16.01      2.84 o
   1   6  21        5.89        6.15      2.08 o
   2   6  21        2.52        6.84      2.09 o
   3   6  21       19.40       26.91      2.72 o
  -2   7  21        5.39        6.07      3.59 o
  -1   7  21        8.94        7.53      3.61 o
   0   7  21        1.42        3.00      2.33 o
  -6   0  22        2.33        3.46      2.18 o
  -4   0  22       21.22       18.17      2.70 o
  -2   0  22       26.91       20.64      2.19 o
   0   0  22       68.19       70.59      3.86 o
   2   0  22        1.94        1.58      1.82 o
   4   0  22        0.15       -0.71      2.72 o
  -7   1  22        6.02        3.98      3.43 o
  -6   1  22       12.00       11.10      1.84 o
  -5   1  22        0.03       -0.45      1.42 o
  -4   1  22        2.64        0.02      1.43 o
  -3   1  22        0.37        1.61      1.23 o
  -2   1  22       34.56       29.45      2.09 o
  -1   1  22        4.53        2.69      1.29 o
   0   1  22        3.32        1.70      1.17 o
   1   1  22        7.86        9.88      1.54 o
   2   1  22       50.27       58.77      3.07 o
   3   1  22        0.73        2.51      1.56 o
   4   1  22        5.64        1.44      2.17 o
   5   1  22        0.56       -2.13      2.13 o
  -6   2  22        2.98        3.67      1.85 o
  -5   2  22        4.45        4.64      1.58 o
  -4   2  22        4.79        5.66      1.44 o
  -3   2  22        0.44        0.53      1.39 o
  -2   2  22        6.81        5.43      1.49 o
  -1   2  22        4.52        2.41      2.06 o
   0   2  22        7.44        6.96      1.51 o
   1   2  22        5.05        3.10      1.68 o
   2   2  22       15.23       12.59      2.00 o
   3   2  22       53.32       64.72      3.38 o
   4   2  22       15.90       21.48      5.17 o
   5   2  22       52.71       63.66      4.37 o
  -6   3  22        4.03        2.11      1.93 o
  -5   3  22       21.72       27.12      2.23 o
  -4   3  22       11.39       12.39      1.60 o
  -3   3  22        1.88        4.09      2.54 o
  -2   3  22       13.85       12.34      1.99 o
  -1   3  22       16.51       17.33      2.18 o
   0   3  22       39.69       46.64      3.16 o
   1   3  22       14.54       16.33      2.17 o
   2   3  22        0.91        1.21      1.75 o
   3   3  22        2.63        0.70      1.77 o
   4   3  22       54.08       54.52      3.30 o
  -5   4  22        6.35        5.24      1.72 o
  -4   4  22       15.77       21.26      3.05 o
  -3   4  22       30.11       33.55      2.71 o
  -2   4  22        0.63       -1.50      1.50 o
  -1   4  22       20.04       26.41      2.43 o
   0   4  22       41.00       50.39      3.04 o
   1   4  22       37.05       44.63      2.98 o
   2   4  22       18.15       18.55      2.32 o
   3   4  22        1.33        0.54      1.78 o
   4   4  22       13.63       15.57      2.44 o
  -4   5  22        2.14       -0.54      2.90 o
  -3   5  22       11.44       17.04      2.91 o
  -2   5  22        0.91        0.13      2.66 o
  -1   5  22        0.35        0.51      1.70 o
   0   5  22        0.50       -0.51      1.70 o
   1   5  22        0.52       -1.77      1.77 o
   2   5  22        0.25        0.17      1.74 o
   3   5  22        2.11        0.83      1.91 o
  -3   6  22        1.06       -2.68      2.68 o
  -2   6  22        6.85        5.20      2.64 o
  -1   6  22        0.09        0.25      3.76 o
   0   6  22        3.60        5.67      2.46 o
   1   6  22        0.06       -0.27      1.89 o
  -5   0  23        1.88        1.97      2.38 o
  -3   0  23       69.63       64.11      4.18 o
  -1   0  23        6.47        4.87      2.34 o
   1   0  23       20.25       23.62      2.81 o
   3   0  23       28.93       30.58      4.57 o
  -6   1  23        1.52        2.56      1.63 o
  -5   1  23        5.99        3.99      1.65 o
  -4   1  23        0.35        1.52      1.54 o
  -3   1  23        9.19       12.61      1.62 o
  -2   1  23        1.49       -1.10      1.23 o
  -1   1  23       32.63       35.41      2.01 o
   0   1  23        0.41       -0.83      1.15 o
   1   1  23        1.05        2.78      1.35 o
   2   1  23        6.23        2.77      1.93 o
   3   1  23        1.33        5.59      1.79 o
   4   1  23        0.12       -1.63      2.13 o
  -5   2  23        7.81       14.52      1.94 o
  -4   2  23       33.25       37.04      2.19 o
  -3   2  23        4.66        2.95      1.40 o
  -2   2  23        3.87        1.29      1.74 o
  -1   2  23        4.35        6.54      1.62 o
   0   2  23        1.22        7.41      1.90 o
   1   2  23        1.22        2.19      1.75 o
   2   2  23        0.66        2.14      1.87 o
   3   2  23        9.72       14.43      2.27 o
   4   2  23        7.29        6.79      2.05 o
  -5   3  23        0.19        1.72      1.62 o
  -4   3  23       21.31       20.25      1.88 o
  -3   3  23       41.54       42.35      2.65 o
  -2   3  23        0.21       -1.12      1.66 o
  -1   3  23        2.08        4.37      1.93 o
   0   3  23        2.54        5.44      1.86 o
   1   3  23       36.12       47.50      3.06 o
   2   3  23        5.79        4.96      1.94 o
   3   3  23        8.72        7.68      2.07 o
  -4   4  23        0.23        0.53      2.14 o
  -3   4  23       10.43       12.33      2.17 o
  -2   4  23        0.48       -1.60      1.60 o
  -1   4  23        9.31       10.46      2.14 o
   0   4  23       15.60       16.55      2.35 o
   1   4  23       19.21       23.80      2.55 o
   2   4  23        6.58        9.00      2.15 o
   3   4  23        6.61        7.11      2.06 o
  -3   5  23        0.28        2.04      2.30 o
  -2   5  23        5.22        4.05      2.35 o
  -1   5  23        1.97        3.13      1.91 o
   0   5  23       25.22       30.55      2.74 o
   1   5  23        3.96        4.48      2.05 o
  -4   0  24        1.62        0.71      2.36 o
  -2   0  24        0.34        2.82      1.83 o
   0   0  24       33.65       38.07      3.43 o
   2   0  24       47.61       55.56      5.67 o
  -5   1  24        6.30        4.78      1.73 o
  -4   1  24        1.51        1.37      1.59 o
  -3   1  24        0.39       -0.30      1.34 o
  -2   1  24        1.79       -0.91      1.29 o
  -1   1  24        5.21        7.32      1.50 o
   0   1  24       25.21       28.42      1.97 o
   1   1  24        0.09       -0.92      1.67 o
   2   1  24       11.79       13.51      2.19 o
   3   1  24       25.28       21.52      3.41 o
  -5   2  24        1.73        4.10      1.73 o
  -4   2  24       15.99       20.29      1.93 o
  -3   2  24        8.69        4.60      1.55 o
  -2   2  24        7.50        9.19      1.75 o
  -1   2  24      107.79      112.91      4.31 o
   0   2  24       18.17       19.41      2.39 o
   1   2  24        1.03        2.04      1.80 o
   2   2  24        0.55        1.08      1.81 o
   3   2  24       15.52       18.04      2.44 o
  -4   3  24        4.26        1.70      1.62 o
  -3   3  24        4.71        1.25      2.30 o
  -2   3  24        3.81        3.09      1.85 o
  -1   3  24        2.05        2.14      1.89 o
   0   3  24        2.75        6.54      2.02 o
   1   3  24        7.27        7.04      2.04 o
   2   3  24        1.98        3.71      1.82 o
  -3   4  24        2.42        0.85      2.34 o
  -2   4  24        2.11        2.53      1.86 o
  -1   4  24        0.27       -1.73      1.73 o
   0   4  24        0.49        2.89      1.92 o
   1   4  24        0.04        0.60      1.76 o
  -3   0  25        5.18        2.55      2.51 o
  -1   0  25       28.94       48.87      4.15 o
   1   0  25       26.98       36.77      4.24 o
  -4   1  25        0.07       -0.07      1.73 o
  -3   1  25        6.07        7.25      1.84 o
  -2   1  25        0.24       -1.40      1.61 o
  -1   1  25       13.66       19.78      2.14 o
   0   1  25       10.61       11.75      2.18 o
   1   1  25        4.34        5.67      1.97 o
   2   1  25        0.71        1.09      1.80 o
  -3   2  25        0.72        1.58      2.07 o
  -2   2  25        0.37       -1.52      1.52 o
  -1   2  25        0.28        2.85      1.90 o
   0   2  25       63.84       72.53      3.74 o
   1   2  25        1.99       -1.68      4.66 o
  -2   3  25        1.15        0.68      1.94 o
  -1   3  25       14.58       23.72      3.44 o
   0   3  25        7.25       10.67      3.07 o
  -2   0  26       53.91       63.63      5.00 o
   0   0  26        7.54       10.24      2.23 o
  -1   1  26        6.03        2.60      1.57 o
 
